# Supplementary material for: Perturbation Biology: Inferring Signaling Networks in Cellular Systems
Source: PLoS Comput Biol. 2013 Dec 19;9(12):e1003290. doi: 10.1371/journal.pcbi.1003290 (PMC3868523; doi:10.1371/journal.pcbi.1003290)
Supplement: Code S1 — This directory contains all of the fotran90 source code for performing all of the Belief Propagation, gradient descent and simulation analysis described in this paper. (ZIP) [file pcbi.1003290.s001.zip]

Archive with 1,234 entries (1,175 files):
- Code-S1/
- Code-S1/.DS_Store
- __MACOSX/
- __MACOSX/Code-S1/
- __MACOSX/Code-S1/._.DS_Store
- Code-S1/BeliefPropagation/
- Code-S1/BeliefPropagation/.DS_Store
- __MACOSX/Code-S1/BeliefPropagation/
- __MACOSX/Code-S1/BeliefPropagation/._.DS_Store
- Code-S1/BeliefPropagation/.hg/
- Code-S1/BeliefPropagation/.hg/00changelog.i
- __MACOSX/Code-S1/BeliefPropagation/.hg/
- __MACOSX/Code-S1/BeliefPropagation/.hg/._00changelog.i
- Code-S1/BeliefPropagation/.hg/branch
- __MACOSX/Code-S1/BeliefPropagation/.hg/._branch
- Code-S1/BeliefPropagation/.hg/cache/
- Code-S1/BeliefPropagation/.hg/cache/branchheads-served
- __MACOSX/Code-S1/BeliefPropagation/.hg/cache/
- __MACOSX/Code-S1/BeliefPropagation/.hg/cache/._branchheads-served
- Code-S1/BeliefPropagation/.hg/cache/tags
- __MACOSX/Code-S1/BeliefPropagation/.hg/cache/._tags
- __MACOSX/Code-S1/BeliefPropagation/.hg/._cache
- Code-S1/BeliefPropagation/.hg/dirstate
- __MACOSX/Code-S1/BeliefPropagation/.hg/._dirstate
- Code-S1/BeliefPropagation/.hg/hgrc
- __MACOSX/Code-S1/BeliefPropagation/.hg/._hgrc
- Code-S1/BeliefPropagation/.hg/last-message.txt
- __MACOSX/Code-S1/BeliefPropagation/.hg/._last-message.txt
- Code-S1/BeliefPropagation/.hg/requires
- __MACOSX/Code-S1/BeliefPropagation/.hg/._requires
- Code-S1/BeliefPropagation/.hg/store/
- Code-S1/BeliefPropagation/.hg/store/00changelog.i
- __MACOSX/Code-S1/BeliefPropagation/.hg/store/
- __MACOSX/Code-S1/BeliefPropagation/.hg/store/._00changelog.i
- Code-S1/BeliefPropagation/.hg/store/00manifest.i
- __MACOSX/Code-S1/BeliefPropagation/.hg/store/._00manifest.i
- Code-S1/BeliefPropagation/.hg/store/data/
- Code-S1/BeliefPropagation/.hg/store/data/_belief_propagation.f.i
- __MACOSX/Code-S1/BeliefPropagation/.hg/store/data/
- __MACOSX/Code-S1/BeliefPropagation/.hg/store/data/.__belief_propagation.f.i
- Code-S1/BeliefPropagation/.hg/store/data/_decimation.f.i
- __MACOSX/Code-S1/BeliefPropagation/.hg/store/data/.__decimation.f.i
- Code-S1/BeliefPropagation/.hg/store/data/_gradient_descent/
- Code-S1/BeliefPropagation/.hg/store/data/_gradient_descent/dlsode.f.i
- __MACOSX/Code-S1/BeliefPropagation/.hg/store/data/_gradient_descent/
- __MACOSX/Code-S1/BeliefPropagation/.hg/store/data/_gradient_descent/._dlsode.f.i
- Code-S1/BeliefPropagation/.hg/store/data/_gradient_descent/dlsode.o.i
- __MACOSX/Code-S1/BeliefPropagation/.hg/store/data/_gradient_descent/._dlsode.o.i
- Code-S1/BeliefPropagation/.hg/store/data/_gradient_descent/exp.f.i
- __MACOSX/Code-S1/BeliefPropagation/.hg/store/data/_gradient_descent/._exp.f.i
- Code-S1/BeliefPropagation/.hg/store/data/_gradient_descent/exp.o.i
- __MACOSX/Code-S1/BeliefPropagation/.hg/store/data/_gradient_descent/._exp.o.i
- Code-S1/BeliefPropagation/.hg/store/data/_gradient_descent/fit__external__problem.f.i
- __MACOSX/Code-S1/BeliefPropagation/.hg/store/data/_gradient_descent/._fit__external__problem.f.i
- Code-S1/BeliefPropagation/.hg/store/data/_gradient_descent/fit__external__problem.o.i
- __MACOSX/Code-S1/BeliefPropagation/.hg/store/data/_gradient_descent/._fit__external__problem.o.i
- Code-S1/BeliefPropagation/.hg/store/data/_gradient_descent/fit__static__2.f.i
- __MACOSX/Code-S1/BeliefPropagation/.hg/store/data/_gradient_descent/._fit__static__2.f.i
- Code-S1/BeliefPropagation/.hg/store/data/_gradient_descent/fit__static__2.o.i
- __MACOSX/Code-S1/BeliefPropagation/.hg/store/data/_gradient_descent/._fit__static__2.o.i
- Code-S1/BeliefPropagation/.hg/store/data/_gradient_descent/inp__cg.txt.i
- __MACOSX/Code-S1/BeliefPropagation/.hg/store/data/_gradient_descent/._inp__cg.txt.i
- Code-S1/BeliefPropagation/.hg/store/data/_gradient_descent/lib_pineda.a.d
- __MACOSX/Code-S1/BeliefPropagation/.hg/store/data/_gradient_descent/._lib_pineda.a.d
- Code-S1/BeliefPropagation/.hg/store/data/_gradient_descent/lib_pineda.a.i
- __MACOSX/Code-S1/BeliefPropagation/.hg/store/data/_gradient_descent/._lib_pineda.a.i
- Code-S1/BeliefPropagation/.hg/store/data/_gradient_descent/main.f.i
- __MACOSX/Code-S1/BeliefPropagation/.hg/store/data/_gradient_descent/._main.f.i
- Code-S1/BeliefPropagation/.hg/store/data/_gradient_descent/main.o.i
- __MACOSX/Code-S1/BeliefPropagation/.hg/store/data/_gradient_descent/._main.o.i
- Code-S1/BeliefPropagation/.hg/store/data/_gradient_descent/modarguments.f.i
- __MACOSX/Code-S1/BeliefPropagation/.hg/store/data/_gradient_descent/._modarguments.f.i
- Code-S1/BeliefPropagation/.hg/store/data/_gradient_descent/modarguments.mod.i
- __MACOSX/Code-S1/BeliefPropagation/.hg/store/data/_gradient_descent/._modarguments.mod.i
- Code-S1/BeliefPropagation/.hg/store/data/_gradient_descent/modarguments.o.i
- __MACOSX/Code-S1/BeliefPropagation/.hg/store/data/_gradient_descent/._modarguments.o.i
- Code-S1/BeliefPropagation/.hg/store/data/_gradient_descent/model.f.i
- __MACOSX/Code-S1/BeliefPropagation/.hg/store/data/_gradient_descent/._model.f.i
- Code-S1/BeliefPropagation/.hg/store/data/_gradient_descent/model.o.i
- __MACOSX/Code-S1/BeliefPropagation/.hg/store/data/_gradient_descent/._model.o.i
- Code-S1/BeliefPropagation/.hg/store/data/_gradient_descent/modexp.f.i
- __MACOSX/Code-S1/BeliefPropagation/.hg/store/data/_gradient_descent/._modexp.f.i
- Code-S1/BeliefPropagation/.hg/store/data/_gradient_descent/modexp.mod.i
- __MACOSX/Code-S1/BeliefPropagation/.hg/store/data/_gradient_descent/._modexp.mod.i
- Code-S1/BeliefPropagation/.hg/store/data/_gradient_descent/modexp.o.i
- __MACOSX/Code-S1/BeliefPropagation/.hg/store/data/_gradient_descent/._modexp.o.i
- Code-S1/BeliefPropagation/.hg/store/data/_gradient_descent/modmodel.f.i
- __MACOSX/Code-S1/BeliefPropagation/.hg/store/data/_gradient_descent/._modmodel.f.i
- Code-S1/BeliefPropagation/.hg/store/data/_gradient_descent/modmodel.mod.i
- __MACOSX/Code-S1/BeliefPropagation/.hg/store/data/_gradient_descent/._modmodel.mod.i
- Code-S1/BeliefPropagation/.hg/store/data/_gradient_descent/modmodel.o.i
- __MACOSX/Code-S1/BeliefPropagation/.hg/store/data/_gradient_descent/._modmodel.o.i
- Code-S1/BeliefPropagation/.hg/store/data/_gradient_descent/modnonzero.f.i
- __MACOSX/Code-S1/BeliefPropagation/.hg/store/data/_gradient_descent/._modnonzero.f.i
- Code-S1/BeliefPropagation/.hg/store/data/_gradient_descent/modnonzero.mod.i
- __MACOSX/Code-S1/BeliefPropagation/.hg/store/data/_gradient_descent/._modnonzero.mod.i
- Code-S1/BeliefPropagation/.hg/store/data/_gradient_descent/modnonzero.o.i
- __MACOSX/Code-S1/BeliefPropagation/.hg/store/data/_gradient_descent/._modnonzero.o.i
- Code-S1/BeliefPropagation/.hg/store/data/_gradient_descent/modode.f.i
- __MACOSX/Code-S1/BeliefPropagation/.hg/store/data/_gradient_descent/._modode.f.i
- Code-S1/BeliefPropagation/.hg/store/data/_gradient_descent/modode.mod.i
- __MACOSX/Code-S1/BeliefPropagation/.hg/store/data/_gradient_descent/._modode.mod.i
- Code-S1/BeliefPropagation/.hg/store/data/_gradient_descent/modode.o.i
- __MACOSX/Code-S1/BeliefPropagation/.hg/store/data/_gradient_descent/._modode.o.i
- Code-S1/BeliefPropagation/.hg/store/data/_gradient_descent/modoptions.f.i
- __MACOSX/Code-S1/BeliefPropagation/.hg/store/data/_gradient_descent/._modoptions.f.i
- Code-S1/BeliefPropagation/.hg/store/data/_gradient_descent/modoptions.mod.i
- __MACOSX/Code-S1/BeliefPropagation/.hg/store/data/_gradient_descent/._modoptions.mod.i
- Code-S1/BeliefPropagation/.hg/store/data/_gradient_descent/modoptions.o.i
- __MACOSX/Code-S1/BeliefPropagation/.hg/store/data/_gradient_descent/._modoptions.o.i
- Code-S1/BeliefPropagation/.hg/store/data/_gradient_descent/prep__cg.f.i
- __MACOSX/Code-S1/BeliefPropagation/.hg/store/data/_gradient_descent/._prep__cg.f.i
- Code-S1/BeliefPropagation/.hg/store/data/_gradient_descent/prep__cg.o.i
- __MACOSX/Code-S1/BeliefPropagation/.hg/store/data/_gradient_descent/._prep__cg.o.i
- Code-S1/BeliefPropagation/.hg/store/data/_gradient_descent/prep__data.f.i
- __MACOSX/Code-S1/BeliefPropagation/.hg/store/data/_gradient_descent/._prep__data.f.i
- Code-S1/BeliefPropagation/.hg/store/data/_gradient_descent/prep__data.o.i
- __MACOSX/Code-S1/BeliefPropagation/.hg/store/data/_gradient_descent/._prep__data.o.i
- Code-S1/BeliefPropagation/.hg/store/data/_gradient_descent/random.f.i
- __MACOSX/Code-S1/BeliefPropagation/.hg/store/data/_gradient_descent/._random.f.i
- Code-S1/BeliefPropagation/.hg/store/data/_gradient_descent/random.o.i
- __MACOSX/Code-S1/BeliefPropagation/.hg/store/data/_gradient_descent/._random.o.i
- Code-S1/BeliefPropagation/.hg/store/data/_gradient_descent/sim.f.i
- __MACOSX/Code-S1/BeliefPropagation/.hg/store/data/_gradient_descent/._sim.f.i
- Code-S1/BeliefPropagation/.hg/store/data/_gradient_descent/sim.o.i
- __MACOSX/Code-S1/BeliefPropagation/.hg/store/data/_gradient_descent/._sim.o.i
- Code-S1/BeliefPropagation/.hg/store/data/_gradient_descent/~2e_d_s___store.i
- __MACOSX/Code-S1/BeliefPropagation/.hg/store/data/_gradient_descent/._~2e_d_s___store.i
- __MACOSX/Code-S1/BeliefPropagation/.hg/store/data/.__gradient_descent
- Code-S1/BeliefPropagation/.hg/store/data/_r_e_a_d___m_e.txt.i
- __MACOSX/Code-S1/BeliefPropagation/.hg/store/data/.__r_e_a_d___m_e.txt.i
- Code-S1/BeliefPropagation/.hg/store/data/_test_data1.0/
- Code-S1/BeliefPropagation/.hg/store/data/_test_data1.0/1   .i
- __MACOSX/Code-S1/BeliefPropagation/.hg/store/data/_test_data1.0/
- __MACOSX/Code-S1/BeliefPropagation/.hg/store/data/_test_data1.0/._1   .i
- Code-S1/BeliefPropagation/.hg/store/data/_test_data1.0/20111216__old_melanoma/
- Code-S1/BeliefPropagation/.hg/store/data/_test_data1.0/20111216__old_melanoma/_marginals/
- Code-S1/BeliefPropagation/.hg/store/data/_test_data1.0/20111216__old_melanoma/_marginals/10__1___s_r_c__p_y527___v.txt.i
- __MACOSX/Code-S1/BeliefPropagation/.hg/store/data/_test_data1.0/20111216__old_melanoma/
- __MACOSX/Code-S1/BeliefPropagation/.hg/store/data/_test_data1.0/20111216__old_melanoma/_marginals/
- __MACOSX/Code-S1/BeliefPropagation/.hg/store/data/_test_data1.0/20111216__old_melanoma/_marginals/._10__1___s_r_c__p_y527___v.txt.i
- Code-S1/BeliefPropagation/.hg/store/data/_test_data1.0/20111216__old_melanoma/_marginals/11__1___s_t_a_t3__p_y705__.txt.i
- __MACOSX/Code-S1/BeliefPropagation/.hg/store/data/_test_data1.0/20111216__old_melanoma/_marginals/._11__1___s_t_a_t3__p_y705__.txt.i
- Code-S1/BeliefPropagation/.hg/store/data/_test_data1.0/20111216__old_melanoma/_marginals/12__1___t_s_c2__p_t1462.txt.i
- __MACOSX/Code-S1/BeliefPropagation/.hg/store/data/_test_data1.0/20111216__old_melanoma/_marginals/._12__1___t_s_c2__p_t1462.txt.i
- Code-S1/BeliefPropagation/.hg/store/data/_test_data1.0/20111216__old_melanoma/_marginals/13__1__p27__mouse.txt.i
- __MACOSX/Code-S1/BeliefPropagation/.hg/store/data/_test_data1.0/20111216__old_melanoma/_marginals/._13__1__p27__mouse.txt.i
- Code-S1/BeliefPropagation/.hg/store/data/_test_data1.0/20111216__old_melanoma/_marginals/14__1__c-_myc.txt.i
- __MACOSX/Code-S1/BeliefPropagation/.hg/store/data/_test_data1.0/20111216__old_melanoma/_marginals/._14__1__c-_myc.txt.i
- Code-S1/BeliefPropagation/.hg/store/data/_test_data1.0/20111216__old_melanoma/_marginals/15__1___p_l_k1.txt.i
- __MACOSX/Code-S1/BeliefPropagation/.hg/store/data/_test_data1.0/20111216__old_melanoma/_marginals/._15__1___p_l_k1.txt.i
- Code-S1/BeliefPropagation/.hg/store/data/_test_data1.0/20111216__old_melanoma/_marginals/16__1___s6__p_s240___v.txt.i
- __MACOSX/Code-S1/BeliefPropagation/.hg/store/data/_test_data1.0/20111216__old_melanoma/_marginals/._16__1___s6__p_s240___v.txt.i
- Code-S1/BeliefPropagation/.hg/store/data/_test_data1.0/20111216__old_melanoma/_marginals/17__0__a_m_e_k12.txt.i
- __MACOSX/Code-S1/BeliefPropagation/.hg/store/data/_test_data1.0/20111216__old_melanoma/_marginals/._17__0__a_m_e_k12.txt.i
- Code-S1/BeliefPropagation/.hg/store/data/_test_data1.0/20111216__old_melanoma/_marginals/18__0__a_a_k_t.txt.i
- __MACOSX/Code-S1/BeliefPropagation/.hg/store/data/_test_data1.0/20111216__old_melanoma/_marginals/._18__0__a_a_k_t.txt.i
- Code-S1/BeliefPropagation/.hg/store/data/_test_data1.0/20111216__old_melanoma/_marginals/19__0__a_h_d_a_c.txt.i
- __MACOSX/Code-S1/BeliefPropagation/.hg/store/data/_test_data1.0/20111216__old_melanoma/_marginals/._19__0__a_h_d_a_c.txt.i
- Code-S1/BeliefPropagation/.hg/store/data/_test_data1.0/20111216__old_melanoma/_marginals/1__1__4_e_b_p1__p_s65___v.txt.i
- __MACOSX/Code-S1/BeliefPropagation/.hg/store/data/_test_data1.0/20111216__old_melanoma/_marginals/._1__1__4_e_b_p1__p_s65___v.txt.i
- Code-S1/BeliefPropagation/.hg/store/data/_test_data1.0/20111216__old_melanoma/_marginals/20__0__a_b_r_a_fm.txt.i
- __MACOSX/Code-S1/BeliefPropagation/.hg/store/data/_test_data1.0/20111216__old_melanoma/_marginals/._20__0__a_b_r_a_fm.txt.i
- Code-S1/BeliefPropagation/.hg/store/data/_test_data1.0/20111216__old_melanoma/_marginals/21__0__a_p_k_c.txt.i
- __MACOSX/Code-S1/BeliefPropagation/.hg/store/data/_test_data1.0/20111216__old_melanoma/_marginals/._21__0__a_p_k_c.txt.i
- Code-S1/BeliefPropagation/.hg/store/data/_test_data1.0/20111216__old_melanoma/_marginals/22__0__a_s_t_a_t3.txt.i
- __MACOSX/Code-S1/BeliefPropagation/.hg/store/data/_test_data1.0/20111216__old_melanoma/_marginals/._22__0__a_s_t_a_t3.txt.i
- Code-S1/BeliefPropagation/.hg/store/data/_test_data1.0/20111216__old_melanoma/_marginals/23__0__am_t_o_r.txt.i
- __MACOSX/Code-S1/BeliefPropagation/.hg/store/data/_test_data1.0/20111216__old_melanoma/_marginals/._23__0__am_t_o_r.txt.i
- Code-S1/BeliefPropagation/.hg/store/data/_test_data1.0/20111216__old_melanoma/_marginals/24__0__a_p_i3_k.txt.i
- __MACOSX/Code-S1/BeliefPropagation/.hg/store/data/_test_data1.0/20111216__old_melanoma/_marginals/._24__0__a_p_i3_k.txt.i
- Code-S1/BeliefPropagation/.hg/store/data/_test_data1.0/20111216__old_melanoma/_marginals/2__1___rb__p_s807___v.txt.i
- __MACOSX/Code-S1/BeliefPropagation/.hg/store/data/_test_data1.0/20111216__old_melanoma/_marginals/._2__1___rb__p_s807___v.txt.i
- Code-S1/BeliefPropagation/.hg/store/data/_test_data1.0/20111216__old_melanoma/_marginals/3__1___m_a_p_k__p_t202.txt.i
- __MACOSX/Code-S1/BeliefPropagation/.hg/store/data/_test_data1.0/20111216__old_melanoma/_marginals/._3__1___m_a_p_k__p_t202.txt.i
- Code-S1/BeliefPropagation/.hg/store/data/_test_data1.0/20111216__old_melanoma/_marginals/4__1___m_e_k1__2__p_s217.txt.i
- __MACOSX/Code-S1/BeliefPropagation/.hg/store/data/_test_data1.0/20111216__old_melanoma/_marginals/._4__1___m_e_k1__2__p_s217.txt.i
- Code-S1/BeliefPropagation/.hg/store/data/_test_data1.0/20111216__old_melanoma/_marginals/5__1___a_k_t__p_s473___v.txt.i
- __MACOSX/Code-S1/BeliefPropagation/.hg/store/data/_test_data1.0/20111216__old_melanoma/_marginals/._5__1___a_k_t__p_s473___v.txt.i
- Code-S1/BeliefPropagation/.hg/store/data/_test_data1.0/20111216__old_melanoma/_marginals/6__1___b_i_m___v.txt.i
- __MACOSX/Code-S1/BeliefPropagation/.hg/store/data/_test_data1.0/20111216__old_melanoma/_marginals/._6__1___b_i_m___v.txt.i
- Code-S1/BeliefPropagation/.hg/store/data/_test_data1.0/20111216__old_melanoma/_marginals/7__1___cyclin_b1___v.txt.i
- __MACOSX/Code-S1/BeliefPropagation/.hg/store/data/_test_data1.0/20111216__old_melanoma/_marginals/._7__1___cyclin_b1___v.txt.i
- Code-S1/BeliefPropagation/.hg/store/data/_test_data1.0/20111216__old_melanoma/_marginals/8__1___cyclin_d1___v.txt.i
- __MACOSX/Code-S1/BeliefPropagation/.hg/store/data/_test_data1.0/20111216__old_melanoma/_marginals/._8__1___cyclin_d1___v.txt.i
- Code-S1/BeliefPropagation/.hg/store/data/_test_data1.0/20111216__old_melanoma/_marginals/9__1__p38__p_t180___v.txt.i
- __MACOSX/Code-S1/BeliefPropagation/.hg/store/data/_test_data1.0/20111216__old_melanoma/_marginals/._9__1__p38__p_t180___v.txt.i
- __MACOSX/Code-S1/BeliefPropagation/.hg/store/data/_test_data1.0/20111216__old_melanoma/.__marginals
- Code-S1/BeliefPropagation/.hg/store/data/_test_data1.0/20111216__old_melanoma/_w__average.sif.i
- __MACOSX/Code-S1/BeliefPropagation/.hg/store/data/_test_data1.0/20111216__old_melanoma/.__w__average.sif.i
- Code-S1/BeliefPropagation/.hg/store/data/_test_data1.0/20111216__old_melanoma/_w__average.txt.i
- __MACOSX/Code-S1/BeliefPropagation/.hg/store/data/_test_data1.0/20111216__old_melanoma/.__w__average.txt.i
- Code-S1/BeliefPropagation/.hg/store/data/_test_data1.0/20111216__old_melanoma/~2e_d_s___store.i
- __MACOSX/Code-S1/BeliefPropagation/.hg/store/data/_test_data1.0/20111216__old_melanoma/._~2e_d_s___store.i
- __MACOSX/Code-S1/BeliefPropagation/.hg/store/data/_test_data1.0/._20111216__old_melanoma
- Code-S1/BeliefPropagation/.hg/store/data/_test_data1.0/20120110__old_melanoma/
- Code-S1/BeliefPropagation/.hg/store/data/_test_data1.0/20120110__old_melanoma/_marginals/
- Code-S1/BeliefPropagation/.hg/store/data/_test_data1.0/20120110__old_melanoma/_marginals/10__1___s_r_c__p_y527___v.txt.i
- __MACOSX/Code-S1/BeliefPropagation/.hg/store/data/_test_data1.0/20120110__old_melanoma/
- __MACOSX/Code-S1/BeliefPropagation/.hg/store/data/_test_data1.0/20120110__old_melanoma/_marginals/
- __MACOSX/Code-S1/BeliefPropagation/.hg/store/data/_test_data1.0/20120110__old_melanoma/_marginals/._10__1___s_r_c__p_y527___v.txt.i
- Code-S1/BeliefPropagation/.hg/store/data/_test_data1.0/20120110__old_melanoma/_marginals/11__1___s_t_a_t3__p_y705__.txt.i
- __MACOSX/Code-S1/BeliefPropagation/.hg/store/data/_test_data1.0/20120110__old_melanoma/_marginals/._11__1___s_t_a_t3__p_y705__.txt.i
- Code-S1/BeliefPropagation/.hg/store/data/_test_data1.0/20120110__old_melanoma/_marginals/12__1___t_s_c2__p_t1462.txt.i
- __MACOSX/Code-S1/BeliefPropagation/.hg/store/data/_test_data1.0/20120110__old_melanoma/_marginals/._12__1___t_s_c2__p_t1462.txt.i
- Code-S1/BeliefPropagation/.hg/store/data/_test_data1.0/20120110__old_melanoma/_marginals/13__1__p27__mouse.txt.i
- __MACOSX/Code-S1/BeliefPropagation/.hg/store/data/_test_data1.0/20120110__old_melanoma/_marginals/._13__1__p27__mouse.txt.i
- Code-S1/BeliefPropagation/.hg/store/data/_test_data1.0/20120110__old_melanoma/_marginals/14__1__c-_myc.txt.i
- __MACOSX/Code-S1/BeliefPropagation/.hg/store/data/_test_data1.0/20120110__old_melanoma/_marginals/._14__1__c-_myc.txt.i
- Code-S1/BeliefPropagation/.hg/store/data/_test_data1.0/20120110__old_melanoma/_marginals/15__1___p_l_k1.txt.i
- __MACOSX/Code-S1/BeliefPropagation/.hg/store/data/_test_data1.0/20120110__old_melanoma/_marginals/._15__1___p_l_k1.txt.i
- Code-S1/BeliefPropagation/.hg/store/data/_test_data1.0/20120110__old_melanoma/_marginals/16__1___s6__p_s240___v.txt.i
- __MACOSX/Code-S1/BeliefPropagation/.hg/store/data/_test_data1.0/20120110__old_melanoma/_marginals/._16__1___s6__p_s240___v.txt.i
- Code-S1/BeliefPropagation/.hg/store/data/_test_data1.0/20120110__old_melanoma/_marginals/17__0__a_m_e_k12.txt.i
- __MACOSX/Code-S1/BeliefPropagation/.hg/store/data/_test_data1.0/20120110__old_melanoma/_marginals/._17__0__a_m_e_k12.txt.i
- Code-S1/BeliefPropagation/.hg/store/data/_test_data1.0/20120110__old_melanoma/_marginals/18__0__a_a_k_t.txt.i
- __MACOSX/Code-S1/BeliefPropagation/.hg/store/data/_test_data1.0/20120110__old_melanoma/_marginals/._18__0__a_a_k_t.txt.i
- Code-S1/BeliefPropagation/.hg/store/data/_test_data1.0/20120110__old_melanoma/_marginals/19__0__a_h_d_a_c.txt.i
- __MACOSX/Code-S1/BeliefPropagation/.hg/store/data/_test_data1.0/20120110__old_melanoma/_marginals/._19__0__a_h_d_a_c.txt.i
- Code-S1/BeliefPropagation/.hg/store/data/_test_data1.0/20120110__old_melanoma/_marginals/1__1__4_e_b_p1__p_s65___v.txt.i
- __MACOSX/Code-S1/BeliefPropagation/.hg/store/data/_test_data1.0/20120110__old_melanoma/_marginals/._1__1__4_e_b_p1__p_s65___v.txt.i
- Code-S1/BeliefPropagation/.hg/store/data/_test_data1.0/20120110__old_melanoma/_marginals/20__0__a_b_r_a_fm.txt.i
- __MACOSX/Code-S1/BeliefPropagation/.hg/store/data/_test_data1.0/20120110__old_melanoma/_marginals/._20__0__a_b_r_a_fm.txt.i
- Code-S1/BeliefPropagation/.hg/store/data/_test_data1.0/20120110__old_melanoma/_marginals/21__0__a_p_k_c.txt.i
- __MACOSX/Code-S1/BeliefPropagation/.hg/store/data/_test_data1.0/20120110__old_melanoma/_marginals/._21__0__a_p_k_c.txt.i
- Code-S1/BeliefPropagation/.hg/store/data/_test_data1.0/20120110__old_melanoma/_marginals/22__0__a_s_t_a_t3.txt.i
- __MACOSX/Code-S1/BeliefPropagation/.hg/store/data/_test_data1.0/20120110__old_melanoma/_marginals/._22__0__a_s_t_a_t3.txt.i
- Code-S1/BeliefPropagation/.hg/store/data/_test_data1.0/20120110__old_melanoma/_marginals/23__0__am_t_o_r.txt.i
- __MACOSX/Code-S1/BeliefPropagation/.hg/store/data/_test_data1.0/20120110__old_melanoma/_marginals/._23__0__am_t_o_r.txt.i
- Code-S1/BeliefPropagation/.hg/store/data/_test_data1.0/20120110__old_melanoma/_marginals/24__0__a_p_i3_k.txt.i
- __MACOSX/Code-S1/BeliefPropagation/.hg/store/data/_test_data1.0/20120110__old_melanoma/_marginals/._24__0__a_p_i3_k.txt.i
- Code-S1/BeliefPropagation/.hg/store/data/_test_data1.0/20120110__old_melanoma/_marginals/2__1___rb__p_s807___v.txt.i
- __MACOSX/Code-S1/BeliefPropagation/.hg/store/data/_test_data1.0/20120110__old_melanoma/_marginals/._2__1___rb__p_s807___v.txt.i
- Code-S1/BeliefPropagation/.hg/store/data/_test_data1.0/20120110__old_melanoma/_marginals/3__1___m_a_p_k__p_t202.txt.i
- __MACOSX/Code-S1/BeliefPropagation/.hg/store/data/_test_data1.0/20120110__old_melanoma/_marginals/._3__1___m_a_p_k__p_t202.txt.i
- Code-S1/BeliefPropagation/.hg/store/data/_test_data1.0/20120110__old_melanoma/_marginals/4__1___m_e_k1__2__p_s217.txt.i
- __MACOSX/Code-S1/BeliefPropagation/.hg/store/data/_test_data1.0/20120110__old_melanoma/_marginals/._4__1___m_e_k1__2__p_s217.txt.i
- Code-S1/BeliefPropagation/.hg/store/data/_test_data1.0/20120110__old_melanoma/_marginals/5__1___a_k_t__p_s473___v.txt.i
- __MACOSX/Code-S1/BeliefPropagation/.hg/store/data/_test_data1.0/20120110__old_melanoma/_marginals/._5__1___a_k_t__p_s473___v.txt.i
- Code-S1/BeliefPropagation/.hg/store/data/_test_data1.0/20120110__old_melanoma/_marginals/6__1___b_i_m___v.txt.i
- __MACOSX/Code-S1/BeliefPropagation/.hg/store/data/_test_data1.0/20120110__old_melanoma/_marginals/._6__1___b_i_m___v.txt.i
- Code-S1/BeliefPropagation/.hg/store/data/_test_data1.0/20120110__old_melanoma/_marginals/7__1___cyclin_b1___v.txt.i
- __MACOSX/Code-S1/BeliefPropagation/.hg/store/data/_test_data1.0/20120110__old_melanoma/_marginals/._7__1___cyclin_b1___v.txt.i
- Code-S1/BeliefPropagation/.hg/store/data/_test_data1.0/20120110__old_melanoma/_marginals/8__1___cyclin_d1___v.txt.i
- __MACOSX/Code-S1/BeliefPropagation/.hg/store/data/_test_data1.0/20120110__old_melanoma/_marginals/._8__1___cyclin_d1___v.txt.i
- Code-S1/BeliefPropagation/.hg/store/data/_test_data1.0/20120110__old_melanoma/_marginals/9__1__p38__p_t180___v.txt.i
- __MACOSX/Code-S1/BeliefPropagation/.hg/store/data/_test_data1.0/20120110__old_melanoma/_marginals/._9__1__p38__p_t180___v.txt.i
- __MACOSX/Code-S1/BeliefPropagation/.hg/store/data/_test_data1.0/20120110__old_melanoma/.__marginals
- Code-S1/BeliefPropagation/.hg/store/data/_test_data1.0/20120110__old_melanoma/_w__average.sif.i
- __MACOSX/Code-S1/BeliefPropagation/.hg/store/data/_test_data1.0/20120110__old_melanoma/.__w__average.sif.i
- Code-S1/BeliefPropagation/.hg/store/data/_test_data1.0/20120110__old_melanoma/_w__average.txt.i
- __MACOSX/Code-S1/BeliefPropagation/.hg/store/data/_test_data1.0/20120110__old_melanoma/.__w__average.txt.i
- __MACOSX/Code-S1/BeliefPropagation/.hg/store/data/_test_data1.0/._20120110__old_melanoma
- Code-S1/BeliefPropagation/.hg/store/data/_test_data1.0/20120111__old_melanoma/
- Code-S1/BeliefPropagation/.hg/store/data/_test_data1.0/20120111__old_melanoma/_marginals/
- Code-S1/BeliefPropagation/.hg/store/data/_test_data1.0/20120111__old_melanoma/_marginals/10__1___s_r_c__p_y527___v.txt.i
- __MACOSX/Code-S1/BeliefPropagation/.hg/store/data/_test_data1.0/20120111__old_melanoma/
- __MACOSX/Code-S1/BeliefPropagation/.hg/store/data/_test_data1.0/20120111__old_melanoma/_marginals/
- __MACOSX/Code-S1/BeliefPropagation/.hg/store/data/_test_data1.0/20120111__old_melanoma/_marginals/._10__1___s_r_c__p_y527___v.txt.i
- Code-S1/BeliefPropagation/.hg/store/data/_test_data1.0/20120111__old_melanoma/_marginals/11__1___s_t_a_t3__p_y705__.txt.i
- __MACOSX/Code-S1/BeliefPropagation/.hg/store/data/_test_data1.0/20120111__old_melanoma/_marginals/._11__1___s_t_a_t3__p_y705__.txt.i
- Code-S1/BeliefPropagation/.hg/store/data/_test_data1.0/20120111__old_melanoma/_marginals/12__1___t_s_c2__p_t1462.txt.i
- __MACOSX/Code-S1/BeliefPropagation/.hg/store/data/_test_data1.0/20120111__old_melanoma/_marginals/._12__1___t_s_c2__p_t1462.txt.i
- Code-S1/BeliefPropagation/.hg/store/data/_test_data1.0/20120111__old_melanoma/_marginals/13__1__p27__mouse.txt.i
- __MACOSX/Code-S1/BeliefPropagation/.hg/store/data/_test_data1.0/20120111__old_melanoma/_marginals/._13__1__p27__mouse.txt.i
- Code-S1/BeliefPropagation/.hg/store/data/_test_data1.0/20120111__old_melanoma/_marginals/14__1__c-_myc.txt.i
- __MACOSX/Code-S1/BeliefPropagation/.hg/store/data/_test_data1.0/20120111__old_melanoma/_marginals/._14__1__c-_myc.txt.i
- Code-S1/BeliefPropagation/.hg/store/data/_test_data1.0/20120111__old_melanoma/_marginals/15__1___p_l_k1.txt.i
- __MACOSX/Code-S1/BeliefPropagation/.hg/store/data/_test_data1.0/20120111__old_melanoma/_marginals/._15__1___p_l_k1.txt.i
- Code-S1/BeliefPropagation/.hg/store/data/_test_data1.0/20120111__old_melanoma/_marginals/16__1___s6__p_s240___v.txt.i
- __MACOSX/Code-S1/BeliefPropagation/.hg/store/data/_test_data1.0/20120111__old_melanoma/_marginals/._16__1___s6__p_s240___v.txt.i
- Code-S1/BeliefPropagation/.hg/store/data/_test_data1.0/20120111__old_melanoma/_marginals/17__0__a_m_e_k12.txt.i
- __MACOSX/Code-S1/BeliefPropagation/.hg/store/data/_test_data1.0/20120111__old_melanoma/_marginals/._17__0__a_m_e_k12.txt.i
- Code-S1/BeliefPropagation/.hg/store/data/_test_data1.0/20120111__old_melanoma/_marginals/18__0__a_a_k_t.txt.i
- __MACOSX/Code-S1/BeliefPropagation/.hg/store/data/_test_data1.0/20120111__old_melanoma/_marginals/._18__0__a_a_k_t.txt.i
- Code-S1/BeliefPropagation/.hg/store/data/_test_data1.0/20120111__old_melanoma/_marginals/19__0__a_h_d_a_c.txt.i
- __MACOSX/Code-S1/BeliefPropagation/.hg/store/data/_test_data1.0/20120111__old_melanoma/_marginals/._19__0__a_h_d_a_c.txt.i
- Code-S1/BeliefPropagation/.hg/store/data/_test_data1.0/20120111__old_melanoma/_marginals/1__1__4_e_b_p1__p_s65___v.txt.i
- __MACOSX/Code-S1/BeliefPropagation/.hg/store/data/_test_data1.0/20120111__old_melanoma/_marginals/._1__1__4_e_b_p1__p_s65___v.txt.i
- Code-S1/BeliefPropagation/.hg/store/data/_test_data1.0/20120111__old_melanoma/_marginals/20__0__a_b_r_a_fm.txt.i
- __MACOSX/Code-S1/BeliefPropagation/.hg/store/data/_test_data1.0/20120111__old_melanoma/_marginals/._20__0__a_b_r_a_fm.txt.i
- Code-S1/BeliefPropagation/.hg/store/data/_test_data1.0/20120111__old_melanoma/_marginals/21__0__a_p_k_c.txt.i
- __MACOSX/Code-S1/BeliefPropagation/.hg/store/data/_test_data1.0/20120111__old_melanoma/_marginals/._21__0__a_p_k_c.txt.i
- Code-S1/BeliefPropagation/.hg/store/data/_test_data1.0/20120111__old_melanoma/_marginals/22__0__a_s_t_a_t3.txt.i
- __MACOSX/Code-S1/BeliefPropagation/.hg/store/data/_test_data1.0/20120111__old_melanoma/_marginals/._22__0__a_s_t_a_t3.txt.i
- Code-S1/BeliefPropagation/.hg/store/data/_test_data1.0/20120111__old_melanoma/_marginals/23__0__am_t_o_r.txt.i
- __MACOSX/Code-S1/BeliefPropagation/.hg/store/data/_test_data1.0/20120111__old_melanoma/_marginals/._23__0__am_t_o_r.txt.i
- Code-S1/BeliefPropagation/.hg/store/data/_test_data1.0/20120111__old_melanoma/_marginals/24__0__a_p_i3_k.txt.i
- __MACOSX/Code-S1/BeliefPropagation/.hg/store/data/_test_data1.0/20120111__old_melanoma/_marginals/._24__0__a_p_i3_k.txt.i
- Code-S1/BeliefPropagation/.hg/store/data/_test_data1.0/20120111__old_melanoma/_marginals/2__1___rb__p_s807___v.txt.i
- __MACOSX/Code-S1/BeliefPropagation/.hg/store/data/_test_data1.0/20120111__old_melanoma/_marginals/._2__1___rb__p_s807___v.txt.i
- Code-S1/BeliefPropagation/.hg/store/data/_test_data1.0/20120111__old_melanoma/_marginals/3__1___m_a_p_k__p_t202.txt.i
- __MACOSX/Code-S1/BeliefPropagation/.hg/store/data/_test_data1.0/20120111__old_melanoma/_marginals/._3__1___m_a_p_k__p_t202.txt.i
- Code-S1/BeliefPropagation/.hg/store/data/_test_data1.0/20120111__old_melanoma/_marginals/4__1___m_e_k1__2__p_s217.txt.i
- __MACOSX/Code-S1/BeliefPropagation/.hg/store/data/_test_data1.0/20120111__old_melanoma/_marginals/._4__1___m_e_k1__2__p_s217.txt.i
- Code-S1/BeliefPropagation/.hg/store/data/_test_data1.0/20120111__old_melanoma/_marginals/5__1___a_k_t__p_s473___v.txt.i
- __MACOSX/Code-S1/BeliefPropagation/.hg/store/data/_test_data1.0/20120111__old_melanoma/_marginals/._5__1___a_k_t__p_s473___v.txt.i
- Code-S1/BeliefPropagation/.hg/store/data/_test_data1.0/20120111__old_melanoma/_marginals/6__1___b_i_m___v.txt.i
- __MACOSX/Code-S1/BeliefPropagation/.hg/store/data/_test_data1.0/20120111__old_melanoma/_marginals/._6__1___b_i_m___v.txt.i
- Code-S1/BeliefPropagation/.hg/store/data/_test_data1.0/20120111__old_melanoma/_marginals/7__1___cyclin_b1___v.txt.i
[truncated: 934 more entries]
