# Supplementary material for: Perturbation Biology: Inferring Signaling Networks in Cellular Systems
Source: PLoS Comput Biol. 2013 Dec 19;9(12):e1003290. doi: 10.1371/journal.pcbi.1003290 (PMC3868523; doi:10.1371/journal.pcbi.1003290)
Supplement: Code S1 — This directory contains all of the fotran90 source code for performing all of the Belief Propagation, gradient descent and simulation analysis described in this paper. (ZIP) [file pcbi.1003290.s001.zip › Code-S1/BeliefPropagation/bp_Decimation.f]

cccccccccccccccccccccccccccccccccccccccccccccccccccccccccccccccccccccccccccccccccccccccccccccccc
c    <Inference of signaling networks in biological systems using Belief Propagation Algorithm>
c    Copyright (C) 2013  MSKCC, Authors: Chris Sander, Evan Molinelli,  Anil Korkut
c	Andrea Pagnani, Alfredo Braunstein
c
c
c    This program is free software: you can redistribute it and/or modify
c    it under the terms of the GNU General Public License as published by
c    the Free Software Foundation, either version 3 of the License, or
c    (at your option) any later version.
c
c    This program is distributed in the hope that it will be useful,
c    but WITHOUT ANY WARRANTY; without even the implied warranty of
c    MERCHANTABILITY or FITNESS FOR A PARTICULAR PURPOSE.  See the
c    GNU General Public License for more details.
c
c    You should have received a copy of the GNU General Public License
c    along with this program.  If not, see <http://www.gnu.org/licenses/>.
cccccccccccccccccccccccccccccccccccccccccccccccccccccccccccccccccccccccccccccccccccccccccccccccc
      subroutine doDecimation()
      use mod_CONSTANTS
      use mod_BP
      use mod_DECIMATION
      integer j
      
      !(1) -----------  SETUP ------------------------------------------------------------------
      !Allocate and Prepare variables and random numbers
      call allocate_decimation()			!Allocate Memory Space for this Decimation
      call set_param_fix_order(FixOrder)	!Predetermine random order of interactions to fix
      call random(MCrandoms,NumToFix)		!declare monte-carlo random variables
      
      !Set diagonal elements to zero in ModelW,FixedW,Tracker
      !Tracker is an array that holds the information for the order 
      !          of fixed regulators (column) for each target (row)
      do fxd_target=1,Nnodes
         ModelW(fxd_target,fxd_target) = 0d0
         FixedW(fxd_target,fxd_target) = 1
         Tracker(fxd_target,1) = fxd_target
         if (ProtObs(fxd_target).eq.0) then
            ModelW(fxd_target,:) = 0d0
            FixedW(fxd_target,:) = 1
            
         endif
      enddo   
      !-----------------------------------------------------------------------------------------
      
            
      !(2) ============  LOOP THROUGH UNFIXED ELEMENTS =============
      do interaction=1,NumToFix
         
         fxd_target = FixOrder(interaction,1)
         fxd_reg    = FixOrder(interaction,2)
         
         if (FixedW(fxd_target,fxd_reg).EQ.0) then
            call assign_parvalue(DeciMarginals(fxd_reg,:,
     :		  fxd_target),Nwvals,MCrandoms(interaction),widx)
      	    ModelW(fxd_target,fxd_reg) = Omega(widx)
      	    FixedW(fxd_target,fxd_reg) = 1
      	    
      	    
      	    !prepare fixed-interaction data for BP
      	    NumFixed = sum(FixedW(fxd_target,:))
      	    Tracker(fxd_target,NumFixed) = fxd_reg
      	    target_node = fxd_target
      		   
      		!recalculate marginals if observed
      		consecutive_fixes(target_node) = 
     :			consecutive_fixes(target_node)+1  
            if(consecutive_fixes(target_node).ge.opt_maxSkip) then
               opt_uni_ic = 0
      	       call doBP(Tracker(target_node,1:NumFixed),
     :          ModelW(target_node,Tracker(target_node,1:NumFixed)),
     :          NumFixed)
               DeciMarginals(:,:,target_node) = Marginals
               consecutive_fixes(target_node)=0
            endif
         
            !do SIMULATED ANNEALING on last remaining unfixed parameters
            !  This is because BP may break down for only a few variables.
            if (NumFixed.GE.(Nnodes-5)) then
              NumUnfixed = Nnodes-NumFixed
              call doSA(ModelW(fxd_target,:),FixedW(fxd_target,:),
     :          	fxd_target,Tracker(fxd_target,:),NumUnfixed)
            endif
            
         endif
           
      enddo
      
      
      !(3)---------   RECORD RESULTS TO FILE ------------
      write(ModelIdx,'(i4)') ModelsDone
      ModelName = 'Model_'//trim(adjustl(ModelIdx))
      call write_matrix(ModelW,Nnodes,Nnodes,
     :		SessionDirectory,ModelName)
      call write_mat2sif(ModelW,Nnodes,Nnodes,
     :		SessionDirectory,ModelName)    
         
 	  call deallocate_decimation()
 	  !--------------------------------------------------
      
      
      
      
      
      end subroutine doDecimation
