# Supplementary material for: Perturbation Biology: Inferring Signaling Networks in Cellular Systems
Source: PLoS Comput Biol. 2013 Dec 19;9(12):e1003290. doi: 10.1371/journal.pcbi.1003290 (PMC3868523; doi:10.1371/journal.pcbi.1003290)
Supplement: Code S1 — This directory contains all of the fotran90 source code for performing all of the Belief Propagation, gradient descent and simulation analysis described in this paper. (ZIP) [file pcbi.1003290.s001.zip › Code-S1/BeliefPropagation/bp_main.f]

cccccccccccccccccccccccccccccccccccccccccccccccccccccccccccccccccccccccccccccccccccccccccccccccc
c    <Inference of signaling networks in biological systems using Belief Propagation Algorithm>
c    Copyright (C) 2013  MSKCC, Authors: Chris Sander, Evan Molinelli,  Anil Korkut
c	Andrea Pagnani, Alfredo Braunstein
c
c
c    This program is free software: you can redistribute it and/or modify
c    it under the terms of the GNU General Public License as published by
c    the Free Software Foundation, either version 3 of the License, or
c    (at your option) any later version.
c
c    This program is distributed in the hope that it will be useful,
c    but WITHOUT ANY WARRANTY; without even the implied warranty of
c    MERCHANTABILITY or FITNESS FOR A PARTICULAR PURPOSE.  See the
c    GNU General Public License for more details.
c
c    You should have received a copy of the GNU General Public License
c    along with this program.  If not, see <http://www.gnu.org/licenses/>.
cccccccccccccccccccccccccccccccccccccccccccccccccccccccccccccccccccccccccccccccccccccccccccccccc
      program doBP_ALL
      
      !This program takes input for a series of perturbation experiments and infers marginal
      !probability distributions for each of N^2 possible parameters for a neural-network
      !like model.  The model form is described in Nelander et al, 2008.
      !HANDLE INPUTS--------------------------------------------------------------------------------------------
      use mod_CONSTANTS			!module containing variable declarations for problem constants
      use mod_BP   				!module containing variable declarations for BP calculation variables
      use mod_DECIMATION		!module containing variable declarations for Decimation calculation variables
      
      
      call read_input(5,'')				!read the information from input.txt with unit=5 "from keyboard"
      call allocate_constants()         !Allocate Memory Space for MultiDimensional Constants
      									!Assigns values to Omega
      									!creates the default Marginal P(wij=0) = 1
      
      call read_exprdata('data.txt') 	!read in experimental data
      call read_pertdata('pert.txt')	!read in perturbation data
      call read_ProtName('name.txt')    !read and display included protein names
      call write_gamma('gamma.txt')     !calculate and write alpha/beta ratios
      call read_PK('prior.txt') 		!create the Prior Knowledge Matrix   
      
      !optional arguments
      do arg_idx=1,iargc()
         call getarg(arg_idx,arg)
         
         select case(arg)
            case('-f','--Factors')	!print Factors (individual contributions to marginal distributions)
               prntFactors = .TRUE.
               write(*,*) '-> Will print out a file with all factors'
               
            case('-r','--Random') 	!use random initial messages for rho and rho_tm1
            	randomIC = .TRUE.
            	write(*,*) '-> Will use random initial '//
     :       	'messages for all factors'
         end select
      enddo
      !-----------------------------------------------------------------------------------------------------------
           
      !(1) CREATE NECESSARY DIRECTORIES-------------------------------
      !get date information for labeling 
      call idate(today)
      write(day,'(i2)') today(1)
      write(month,'(i2)') today(2)
      write(year,'(i4)') today(3)
      if (today(1).lt.10) then
         day = '0'//trim(adjustl(day))
      endif
      if (today(2).lt.10) then
         month = '0'//trim(adjustl(month))
      endif   
      SessionDirectory = year//month//day//'_'//trim(SessionID)
      MakeDirectory_1 = 'mkdir -p '//SessionDirectory
      call system(MakeDirectory_1)
      ModelDir = SessionDirectory
      call system('rm -f -r '//trim(adjustl(SessionDirectory))//'/*')	!clear all files in SessionDirectory
      !------------------------------------------------------------------
      
      
      !(2) CALL BELIEF PROPAGATION ALGORITHM --------------------------------------------
      call allocate_BP()	!Allocate Memory Space for Belief Propagation
      MaxIterations = 200 	!Maximum Number of Iterations Before Quitting
       						!*Should be user-provided
      
      opt_uni_ic = 1		!use uniform initial messages
      
      call BeliefPropagation()	!Calculate the Marginals all observed nodes 
      call write_all_marginals(SessionDirectory) !write contents of FullNetMarg to files
      call calculate_average_parameters(FullNetMarg,Omega,W_avg,
     : 		 Nnodes,Nwvals)
      call write_matrix(W_avg,Nnodes,Nnodes,
     : 		SessionDirectory,'W_average')
      
      call write_mat2sif(W_avg,Nnodes,Nnodes,
     :		SessionDirectory,'W_average')
      !------------------------------------------------------------------------------------
      
      
      !(3) PERFORM DECIMATION ALGORITHM inside loop for all requested models --------------------
      do ModelsDone = 1,Ndeci		!This loop can be parallelized
         call doDecimation(ModelsDone) !perform and record decimation
         write(*,*) 'Finished Model #',ModelsDone
      enddo   
      call deallocate_BP()
      !--------------------------------------------------------------------------------------------
      
      
      
      
      !(4) DO OPTIMIZATION: PINEDA OR OTHER -------------------------------------------------------
      do ModelsDone = 1,Ndeci
         write(ModelIDX,'(I4)') ModelsDone
      
         ModelFileLoc = trim(adjustl(ModelDir))//'/Model_'//
     :	   trim(adjustl(ModelIDX))//'.txt'
      
         !(--a) read in model matrix
         call read_dpmatrix_fromfile(Nnodes,Nnodes,aModelW,
     :	   trim(adjustl(ModelFileLoc)))      
      
         !(--b) reduce gradient descent training patterns
         call prep_data(XDATA,UDATA,20,Nnodes,Nexpts,Nobs,ProtObs)
      
         !(--c) prepare gradient descent
         call prep_cg(Nnodes,20,1,aModelW,gamma,Nobs,ModelDir)
      
         !(--d) send to gradient descent with pineda()
         call pineda(ModelDir,ModelIDX)
      enddo
      !---------------------------------------------------------------------------------------------
      
      
      
      
      
      end ! end of main
