# Supplementary material for: Perturbation Biology: Inferring Signaling Networks in Cellular Systems
Source: PLoS Comput Biol. 2013 Dec 19;9(12):e1003290. doi: 10.1371/journal.pcbi.1003290 (PMC3868523; doi:10.1371/journal.pcbi.1003290)
Supplement: Code S1 — This directory contains all of the fotran90 source code for performing all of the Belief Propagation, gradient descent and simulation analysis described in this paper. (ZIP) [file pcbi.1003290.s001.zip › Code-S1/BeliefPropagation/GradientDescent/modode.mod]

GFORTRAN module version '6' created from modode.f on Tue Jul 23 12:59:50 2013
MD5:cbd846ece174a4c41dfce2edd31e4ab7 -- If you edit this, you'll get what you deserve.

(() () () () () () () () () () () () () () () () () () () () () () () ()
() () ())

()

()

()

()

()

(2 'modode' 'modode' 'modode' 1 ((MODULE UNKNOWN-INTENT UNKNOWN-PROC
UNKNOWN UNKNOWN 0 0) (UNKNOWN 0 0 0 UNKNOWN ()) 0 0 () () 0 () () () 0 0)
3 'ode_alpha' 'modode' 'ode_alpha' 1 ((VARIABLE UNKNOWN-INTENT
UNKNOWN-PROC UNKNOWN EXPLICIT-SAVE 0 0 DIMENSION) (REAL 8 0 0 REAL ()) 0
0 () (1 0 EXPLICIT (CONSTANT (INTEGER 4 0 0 INTEGER ()) 0 '1') (
CONSTANT (INTEGER 4 0 0 INTEGER ()) 0 '100')) 0 () () () 0 0)
4 'ode_beta' 'modode' 'ode_beta' 1 ((VARIABLE UNKNOWN-INTENT
UNKNOWN-PROC UNKNOWN EXPLICIT-SAVE 0 0 DIMENSION) (REAL 8 0 0 REAL ()) 0
0 () (1 0 EXPLICIT (CONSTANT (INTEGER 4 0 0 INTEGER ()) 0 '1') (
CONSTANT (INTEGER 4 0 0 INTEGER ()) 0 '100')) 0 () () () 0 0)
5 'ode_eta' 'modode' 'ode_eta' 1 ((VARIABLE UNKNOWN-INTENT UNKNOWN-PROC
UNKNOWN EXPLICIT-SAVE 0 0) (REAL 8 0 0 REAL ()) 0 0 () () 0 () () () 0 0)
6 'ode_i' 'modode' 'ode_i' 1 ((VARIABLE UNKNOWN-INTENT UNKNOWN-PROC
UNKNOWN EXPLICIT-SAVE 0 0 DIMENSION) (REAL 8 0 0 REAL ()) 0 0 () (1 0
EXPLICIT (CONSTANT (INTEGER 4 0 0 INTEGER ()) 0 '1') (CONSTANT (INTEGER
4 0 0 INTEGER ()) 0 '100')) 0 () () () 0 0)
7 'ode_maxn' 'modode' 'ode_maxn' 1 ((PARAMETER UNKNOWN-INTENT
UNKNOWN-PROC UNKNOWN IMPLICIT-SAVE 0 0) (INTEGER 4 0 0 INTEGER ()) 0 0 ()
(CONSTANT (INTEGER 4 0 0 INTEGER ()) 0 '100') () 0 () () () 0 0)
8 'ode_n_nodes' 'modode' 'ode_n_nodes' 1 ((VARIABLE UNKNOWN-INTENT
UNKNOWN-PROC UNKNOWN EXPLICIT-SAVE 0 0) (INTEGER 4 0 0 INTEGER ()) 0 0 ()
() 0 () () () 0 0)
9 'ode_readouts' 'modode' 'ode_readouts' 1 ((VARIABLE UNKNOWN-INTENT
UNKNOWN-PROC UNKNOWN EXPLICIT-SAVE 0 0 DIMENSION) (INTEGER 4 0 0 INTEGER
()) 0 0 () (1 0 EXPLICIT (CONSTANT (INTEGER 4 0 0 INTEGER ()) 0 '1') (
CONSTANT (INTEGER 4 0 0 INTEGER ()) 0 '100')) 0 () () () 0 0)
10 'ode_structure' 'modode' 'ode_structure' 1 ((VARIABLE UNKNOWN-INTENT
UNKNOWN-PROC UNKNOWN EXPLICIT-SAVE 0 0 DIMENSION) (INTEGER 4 0 0 INTEGER
()) 0 0 () (2 0 EXPLICIT (CONSTANT (INTEGER 4 0 0 INTEGER ()) 0 '1') (
CONSTANT (INTEGER 4 0 0 INTEGER ()) 0 '100') (CONSTANT (INTEGER 4 0 0
INTEGER ()) 0 '1') (CONSTANT (INTEGER 4 0 0 INTEGER ()) 0 '100')) 0 () ()
() 0 0)
11 'ode_tau' 'modode' 'ode_tau' 1 ((VARIABLE UNKNOWN-INTENT UNKNOWN-PROC
UNKNOWN EXPLICIT-SAVE 0 0 DIMENSION) (REAL 8 0 0 REAL ()) 0 0 () (1 0
EXPLICIT (CONSTANT (INTEGER 4 0 0 INTEGER ()) 0 '1') (CONSTANT (INTEGER
4 0 0 INTEGER ()) 0 '100')) 0 () () () 0 0)
12 'ode_weights' 'modode' 'ode_weights' 1 ((VARIABLE UNKNOWN-INTENT
UNKNOWN-PROC UNKNOWN EXPLICIT-SAVE 0 0 DIMENSION) (REAL 8 0 0 REAL ()) 0
0 () (2 0 EXPLICIT (CONSTANT (INTEGER 4 0 0 INTEGER ()) 0 '1') (
CONSTANT (INTEGER 4 0 0 INTEGER ()) 0 '100') (CONSTANT (INTEGER 4 0 0
INTEGER ()) 0 '1') (CONSTANT (INTEGER 4 0 0 INTEGER ()) 0 '100')) 0 () ()
() 0 0)
13 'ode_y0' 'modode' 'ode_y0' 1 ((VARIABLE UNKNOWN-INTENT UNKNOWN-PROC
UNKNOWN EXPLICIT-SAVE 0 0 DIMENSION) (REAL 8 0 0 REAL ()) 0 0 () (1 0
EXPLICIT (CONSTANT (INTEGER 4 0 0 INTEGER ()) 0 '1') (CONSTANT (INTEGER
4 0 0 INTEGER ()) 0 '100')) 0 () () () 0 0)
)

('modode' 0 2 'ode_alpha' 0 3 'ode_beta' 0 4 'ode_eta' 0 5 'ode_i' 0 6
'ode_maxn' 0 7 'ode_n_nodes' 0 8 'ode_readouts' 0 9 'ode_structure' 0 10
'ode_tau' 0 11 'ode_weights' 0 12 'ode_y0' 0 13)
