# Supplementary material for: Perturbation Biology: Inferring Signaling Networks in Cellular Systems
Source: PLoS Comput Biol. 2013 Dec 19;9(12):e1003290. doi: 10.1371/journal.pcbi.1003290 (PMC3868523; doi:10.1371/journal.pcbi.1003290)
Supplement: Code S1 — This directory contains all of the fotran90 source code for performing all of the Belief Propagation, gradient descent and simulation analysis described in this paper. (ZIP) [file pcbi.1003290.s001.zip › Code-S1/BeliefPropagation/GradientDescent/random.f]

cccccccccccccccccccccccccccccccccccccccccccccccccccccccccccccccccccccccccccccccccccccccccccccccc
c    <Inference of signaling networks in biological systems using Belief Propagation Algorithm>
c    Copyright (C) 2013  MSKCC, Authors: Chris Sander, Evan Molinelli,  Anil Korkut
c	Andrea Pagnani, Alfredo Braunstein
c
c
c    This program is free software: you can redistribute it and/or modify
c    it under the terms of the GNU General Public License as published by
c    the Free Software Foundation, either version 3 of the License, or
c    (at your option) any later version.
c
c    This program is distributed in the hope that it will be useful,
c    but WITHOUT ANY WARRANTY; without even the implied warranty of
c    MERCHANTABILITY or FITNESS FOR A PARTICULAR PURPOSE.  See the
c    GNU General Public License for more details.
c
c    You should have received a copy of the GNU General Public License
c    along with this program.  If not, see <http://www.gnu.org/licenses/>.
cccccccccccccccccccccccccccccccccccccccccccccccccccccccccccccccccccccccccccccccccccccccccccccccc
C     RANDPERM(n) is a random permutation of the integers from 1 to n.
C     For example, RANDPERM(6) might be [2 4 5 6 1 3].
      subroutine randperm(num,r) 
     
      integer num,i,k,number
      integer r(num)

      double precision uni(num)
      integer debug

      
      debug=0

      call myrand(num,uni)
      do 50 i=1,num
         number=1
         do 20 j=1,num
            if (uni(i) > uni(j)) then
               number=number+1
            endif
 20      continue
         do 30 k=1,i-1
            if (uni(i) <= uni(k) .and. uni(i) >= uni(k)) then
               number=number+1
            endif
 30      continue
         r(i)=number
 50   continue
      return
      end  
C     Get arrray uni of size n 
C     with random numbers uniformly distributed in [0,1]
C     Get arrray uni of size n 
C     with random numbers uniformly distributed in [0,1]
      subroutine myrand(n,uni) 
     
      integer n

      double precision uni(n)
      real*4 secnds,t1,t2
      integer seed,debug

      debug=0
 10   t1 = secnds(0.0)
      if (debug.gt.1) write(*,*) 'rand, Timer value t1=',t1
      t2=mod(t1,31328.0)
      seed=t2
      if (debug.gt.1) write(*,*) 'rand, rndm seed=mod(',t1
     $     ,',31328)=',t2,' seed=',seed
      if (seed.lt.1.or.seed.gt.31327) then
         write(*,*) 'rand, no proper random seed'
         write(*,*) 'rand, mod(',t1,',31328)=',t2
         write(*,*) 'rand, seed=',seed
         write(*,*) 'rand, trying again with new timer value.'
         goto 10
      endif
      call zufalli(seed)          ! 0 < seed <31328
      call zufall(n,uni)
      return
      end                       !function randperm
      subroutine zufall(n,a)
      implicit none
c
c portable lagged Fibonacci series uniform random number
c generator with "lags" -273 und -607:
c
c       t    = u(i-273)+buff(i-607)  (floating pt.)
c       u(i) = t - float(int(t))
c
c W.P. Petersen, IPS, ETH Zuerich, 19 Mar. 92
c
      double precision a(*)
      double precision buff(607)
      double precision t
      integer i,k,ptr,VL,k273,k607
      integer buffsz,nn,n,left,q,qq
      integer aptr,aptr0,bptr
c
      common /klotz0/buff,ptr
      data buffsz/607/
c
      aptr = 0
      nn   = n
c
1     continue
c
      if(nn .le. 0) return
c
c factor nn = q*607 + r
c
      q    = (nn-1)/607
      left = buffsz - ptr
c
      if(q .le. 1) then
c
c only one or fewer full segments
c
         if(nn .lt. left) then
            do 2 i=1,nn
               a(i+aptr) = buff(ptr+i)
2           continue
            ptr  = ptr + nn
            return
         else
            do 3 i=1,left
               a(i+aptr) = buff(ptr+i)
3           continue
            ptr  = 0
            aptr = aptr + left
            nn   = nn - left
c  buff -> buff case
            VL   = 273
            k273 = 334
            k607 = 0
            do 4 k=1,3
cdir$ ivdep
*vdir nodep
*VOCL LOOP, TEMP(t), NOVREC(buff)
               do 5 i=1,VL
                  t            = buff(k273+i) + buff(k607+i)
                  buff(k607+i) = t - float(int(t))
5              continue
               k607 = k607 + VL
               k273 = k273 + VL
               VL   = 167
               if(k.eq.1) k273 = 0
4           continue
c
            goto 1
         endif
      else
c
c more than 1 full segment
c 
          do 6 i=1,left
             a(i+aptr) = buff(ptr+i)
6         continue
          nn   = nn - left
          ptr  = 0
          aptr = aptr+left
c 
c buff -> a(aptr0)
c 
          VL   = 273
          k273 = 334
          k607 = 0
          do 7 k=1,3
             if(k.eq.1)then
*VOCL LOOP, TEMP(t)
                do 8 i=1,VL
                   t         = buff(k273+i) + buff(k607+i)
                   a(aptr+i) = t - float(int(t))
8               continue
                k273 = aptr
                k607 = k607 + VL
                aptr = aptr + VL
                VL   = 167
             else
cdir$ ivdep
*vdir nodep
*VOCL LOOP, TEMP(t)
                do 9 i=1,VL
                   t         = a(k273+i) + buff(k607+i)
                   a(aptr+i) = t - float(int(t))
9               continue
                k607 = k607 + VL
                k273 = k273 + VL
                aptr = aptr + VL
             endif
7         continue
          nn = nn - 607
c
c a(aptr-607) -> a(aptr) for last of the q-1 segments
c
          aptr0 = aptr - 607
          VL    = 607
c
*vdir novector
          do 10 qq=1,q-2
             k273 = 334 + aptr0
cdir$ ivdep
*vdir nodep
*VOCL LOOP, TEMP(t), NOVREC(a)
             do 11 i=1,VL
                t         = a(k273+i) + a(aptr0+i)
                a(aptr+i) = t - float(int(t))
11           continue
             nn    = nn - 607
             aptr  = aptr + VL
             aptr0 = aptr0 + VL
10        continue
c
c a(aptr0) -> buff, last segment before residual
c
          VL   = 273
          k273 = 334 + aptr0
          k607 = aptr0
          bptr = 0
          do 12 k=1,3
             if(k.eq.1) then
*VOCL LOOP, TEMP(t)
                do 13 i=1,VL
                   t            = a(k273+i) + a(k607+i)
                   buff(bptr+i) = t - float(int(t))
13              continue
                k273 = 0
                k607 = k607 + VL
                bptr = bptr + VL
                VL   = 167
             else
cdir$ ivdep
*vdir nodep
*VOCL LOOP, TEMP(t), NOVREC(buff)
                do 14 i=1,VL
                   t            = buff(k273+i) + a(k607+i)
                   buff(bptr+i) = t - float(int(t))
14              continue
                k607 = k607 + VL
                k273 = k273 + VL
                bptr = bptr + VL
             endif
12        continue
          goto 1
      endif
      end
c
      subroutine zufalli(seed)
      implicit none
c
c  generates initial seed buffer by linear congruential
c  method. Taken from Marsaglia, FSU report FSU-SCRI-87-50
c  variable seed should be 0 < seed <31328
c
      integer seed
      integer ptr
      double precision s,t
      double precision buff(607)
      integer ij,kl,i,ii,j,jj,k,l,m
      common /klotz0/buff,ptr
      data ij/1802/,kl/9373/
c
      if(seed.ne.0) ij = seed
c
      i = mod(ij/177,177) + 2
      j = mod(ij,177) + 2
      k = mod(kl/169,178) + 1
      l = mod(kl,169)
      do 1 ii=1,607
         s = 0.0
         t = 0.5
         do 2 jj=1,24
            m = mod(mod(i*j,179)*k,179)
            i = j
            j = k
            k = m
            l = mod(53*l+1,169)
            if(mod(l*m,64).ge.32) s = s+t
            t = .5*t
2        continue
         buff(ii) = s
1     continue
      return
      end      
