# Supplementary material for: Perturbation Biology: Inferring Signaling Networks in Cellular Systems
Source: PLoS Comput Biol. 2013 Dec 19;9(12):e1003290. doi: 10.1371/journal.pcbi.1003290 (PMC3868523; doi:10.1371/journal.pcbi.1003290)
Supplement: Code S1 — This directory contains all of the fotran90 source code for performing all of the Belief Propagation, gradient descent and simulation analysis described in this paper. (ZIP) [file pcbi.1003290.s001.zip › Code-S1/TestData/data.txt]

-0.43 -0.31 -0.61 -0.65 -0.58 -0.66 -1.09 -0.76 -0.79 -0.82 -0.68 -0.85 -0.72 -0.83 -1.38 -0.17 -0.53 -0.49 -0.33 -0.28 -0.49 -0.46 -0.46 -0.55 -0.46 -0.37 -0.50 -0.62 -0.73 -0.49 -0.62 -0.78 -0.74 -1.15 -0.73 -1.25
-0.61 -0.32 -1.10 -0.49 -0.54 -0.93 -1.14 -0.46 -1.01 -0.31 -0.59 -0.56 -0.31 -0.44 -0.88  0.08 -0.26 -0.04 -0.36 -0.22 -0.40 -0.30 -0.55 -0.29 -0.42 -0.08  0.11 -0.38 -0.38 -0.24 -0.19 -0.16 -0.73 -0.59 -0.32 -0.66
-0.85 -1.00 -1.23 -0.30 -0.87 -1.08 -1.09 -0.43 -1.23 -0.72 -0.84 -0.05 -0.45 -0.64 -0.75 -0.14  0.26 -0.43 -0.63 -0.88 -0.12 -0.61 -0.85  0.19  0.29 -0.14 -0.37  0.33 -0.22 -0.26 -0.33 -0.47 -0.66  0.08 -0.25 -0.44
-0.16 -0.13 -0.18 -0.11 -0.13 -0.17 -0.13 -0.05 -0.12 -0.06 -0.11 -0.09 -0.07 -0.11 -0.14  0.02 -0.07 -0.02 -0.11 -0.16 -0.09 -0.15 -0.16  0.00 -0.04 -0.05 -0.00 -0.05 -0.13 -0.08 -0.11 -0.05 -0.16 -0.12 -0.09 -0.17
 0.10  0.09 -0.00 -0.02 -0.05  1.51 -1.72 -2.53 -2.16 -2.70 -2.22 -2.31 -2.78 -0.83 -3.31 -0.07  0.45  1.35  0.18  0.02  0.03  0.15  1.62 -0.16  0.34 -0.08  0.03 -0.20  1.40  1.26 -2.16 -2.36 -1.86 -2.35 -2.10  0.02
 0.37  0.65  0.73  0.10  0.51  0.40  0.45  0.23  0.56  0.38  0.44 -0.07  0.25  0.28  0.36  0.16  0.01  0.12  0.26  0.41  0.03  0.22  0.21 -0.10 -0.08  0.05  0.21 -0.09  0.12  0.13  0.01  0.27  0.22 -0.02  0.10  0.12
-0.34 -0.11 -0.80 -0.13 -0.31 -1.12 -1.46 -0.39 -0.85 -0.35 -0.49 -0.33 -0.35 -0.91 -1.16 -0.15 -0.21 -0.62 -0.15 -0.28  0.00 -0.21 -0.99  0.27 -0.23 -0.11 -0.03 -0.08 -1.01 -0.84 -0.16 -0.64 -1.09 -0.61 -0.70 -1.54
-0.56 -0.56 -0.83 -0.38 -0.59 -0.38 -0.38 -0.15 -0.74 -0.10 -0.47 -0.28 -0.17  0.09 -0.19  0.15  0.23  0.26 -0.34 -0.32 -0.40 -0.38 -0.14 -0.24 -0.02 -0.07  0.02 -0.31  0.16  0.12  0.25  0.11 -0.27 -0.24  0.06  0.11
-0.30 -0.20 -0.21 -0.11 -0.17 -0.23 -0.24 -0.12 -0.04 -0.27 -0.23 -0.13 -0.19 -0.27 -0.14  0.05  0.01 -0.01 -0.15 -0.12  0.02 -0.10 -0.13  0.05 -0.00 -0.01 -0.09 -0.00 -0.08 -0.06 -0.14 -0.14 -0.19 -0.14 -0.12 -0.18
-0.31 -0.15 -0.24 -0.24 -0.26 -0.19 -0.23 -0.32 -0.34 -0.14 -0.28 -0.12 -0.31 -0.28 -0.24  0.10  0.12  0.11 -0.22  0.00 -0.17 -0.24 -0.08 -0.00 -0.00 -0.07  0.03 -0.11 -0.03  0.03 -0.16  0.08 -0.18 -0.17 -0.14 -0.06
 0.13  0.00  0.15 -0.40  0.13  0.05  0.15  0.18  0.20  0.15  0.26 -0.50  0.04  0.01  0.13 -0.14 -0.49 -0.20  0.15  0.02 -0.47  0.03 -0.03 -0.47 -0.45 -0.22 -0.25 -0.45 -0.22 -0.17 -0.21 -0.07  0.07 -0.36 -0.06 -0.10
-0.28 -0.27 -0.34  0.15 -0.38 -0.09 -0.40 -0.65 -0.52 -0.60 -0.60 -0.44 -0.67 -0.50 -0.61 -0.17  0.21  0.21 -0.31 -0.20  0.03 -0.34 -0.00  0.21  0.41 -0.31 -0.22 -0.03 -0.03  0.20 -0.45 -0.48 -0.34 -0.21 -0.48 -0.18
 0.31  0.44  0.71  0.10  0.34  0.36  0.59  0.02  0.44  0.20  0.26 -0.02  0.01 -0.09  0.11  0.12  0.06 -0.04  0.32  0.26  0.13  0.18  0.15 -0.09 -0.10 -0.00  0.07 -0.04 -0.03 -0.05  0.08  0.09  0.41  0.05  0.03  0.15
-0.11 -0.31 -0.41 -0.38 -0.12  0.09 -0.13 -0.04 -0.27 -0.30 -0.20 -0.18 -0.02  0.12  0.07 -0.13 -0.32 -0.03 -0.08 -0.29 -0.44 -0.04  0.04 -0.22 -0.13  0.07  0.04 -0.18  0.20  0.03  0.24  0.04 -0.03 -0.01  0.24  0.10
-0.02 -0.01 -0.30  0.05  0.02 -0.34 -0.51 -0.05 -0.39 -0.08 -0.19 -0.45 -0.14 -0.54 -0.79  0.06 -0.15 -0.21  0.05  0.09 -0.09  0.04 -0.46 -0.05 -0.24  0.07  0.02 -0.02 -0.42 -0.42 -0.15 -0.13 -0.45 -0.31 -0.23 -0.89
-0.70 -0.55 -1.24 -2.79 -0.54 -4.64 -2.50 -1.46 -2.57 -1.55 -2.18 -3.92 -1.43 -4.27 -3.25  0.03 -1.89 -2.87 -0.26 -0.25 -1.88 -0.15 -3.72 -1.48 -3.49  0.03  0.07 -1.47 -3.11 -2.95 -1.17 -1.30 -1.92 -3.47 -1.39 -5.06
-0.70 -0.70 -0.70 -0.70 -0.70 -0.70 -0.70  0.00 -0.70  0.00  0.00  0.00  0.00  0.00  0.00  0.00  0.00  0.00  0.00  0.00  0.00  0.00  0.00  0.00  0.00  0.00  0.00  0.00  0.00  0.00  0.00  0.00  0.00  0.00  0.00  0.00
 0.00  0.00  0.00  0.00  0.00  0.00  0.00 -0.99 -0.99 -0.99 -0.99 -0.99 -0.99 -0.99 -0.99  0.00  0.00  0.00  0.00  0.00  0.00  0.00  0.00  0.00  0.00  0.00  0.00  0.00  0.00  0.00  0.00  0.00  0.00  0.00  0.00  0.00
 0.00 -0.12  0.00  0.00  0.00  0.00  0.00  0.00  0.00 -0.12  0.00  0.00  0.00  0.00  0.00 -0.12 -0.12 -0.12  0.00 -0.12  0.00  0.00  0.00  0.00  0.00  0.00 -0.12  0.00  0.00  0.00  0.00 -0.12  0.00  0.00  0.00  0.00
 0.00  0.00 -0.55  0.00  0.00  0.00  0.00  0.00  0.00  0.00 -0.55  0.00  0.00  0.00  0.00  0.00  0.00  0.00 -0.55 -0.55 -0.55 -0.55 -0.55  0.00  0.00  0.00  0.00  0.00  0.00  0.00  0.00  0.00 -0.55  0.00  0.00  0.00
 0.00  0.00  0.00 -0.74  0.00  0.00  0.00  0.00  0.00  0.00  0.00 -0.74  0.00  0.00  0.00  0.00 -0.74  0.00  0.00  0.00 -0.74  0.00  0.00 -0.74 -0.74  0.00  0.00 -0.74  0.00  0.00  0.00  0.00  0.00 -0.74  0.00  0.00
 0.00  0.00  0.00  0.00 -0.23  0.00  0.00  0.00  0.00  0.00  0.00  0.00 -0.23  0.00  0.00  0.00  0.00  0.00  0.00  0.00  0.00 -0.23  0.00  0.00  0.00 -0.23 -0.23 -0.23 -0.23  0.00  0.00  0.00  0.00  0.00 -0.23  0.00
 0.00  0.00  0.00  0.00  0.00 -0.87  0.00  0.00  0.00  0.00  0.00  0.00  0.00 -0.87  0.00  0.00  0.00 -0.87  0.00  0.00  0.00  0.00 -0.87  0.00 -0.87  0.00  0.00  0.00 -0.87 -0.87  0.00  0.00  0.00  0.00  0.00 -0.87
 0.00  0.00  0.00  0.00  0.00  0.00 -0.97  0.00  0.00  0.00  0.00  0.00  0.00  0.00 -0.97  0.00  0.00  0.00  0.00  0.00  0.00  0.00  0.00  0.00  0.00  0.00  0.00  0.00  0.00  0.00 -0.97 -0.97 -0.97 -0.97 -0.97 -0.97
