# Supplementary material for: Perturbation Biology: Inferring Signaling Networks in Cellular Systems
Source: PLoS Comput Biol. 2013 Dec 19;9(12):e1003290. doi: 10.1371/journal.pcbi.1003290 (PMC3868523; doi:10.1371/journal.pcbi.1003290)
Supplement: Code S1 — This directory contains all of the fotran90 source code for performing all of the Belief Propagation, gradient descent and simulation analysis described in this paper. (ZIP) [file pcbi.1003290.s001.zip › Code-S1/TestData/name.txt]

1 4EBP1_pS65_V
1 Rb_pS807_V
1 MAPK_pT202
1 MEK1_2_pS217
1 AKT_pS473_V
1 BIM_V
1 CyclinB1_V
1 CyclinD1_V
1 p38_pT180_V
1 SRC_pY527_V
1 STAT3_pY705_
1 TSC2_pT1462
1 p27_mouse
1 c-Myc
1 PLK1
1 S6_pS240_V
0 aMEK12
0 aAKT
0 aHDAC
0 aBRAFm
0 aPKC
0 aSTAT3
0 amTOR
0 aPI3K
