# Supplementary material for: Perturbation Biology: Inferring Signaling Networks in Cellular Systems
Source: PLoS Comput Biol. 2013 Dec 19;9(12):e1003290. doi: 10.1371/journal.pcbi.1003290 (PMC3868523; doi:10.1371/journal.pcbi.1003290)
Supplement: Data Set S1 — This directory contains all of the SKMEL133 perturbation and protein data analyzed in this paper and is properly formatted to work with the provided version of the BP code. (ZIP) [file pcbi.1003290.s002.zip › DataSet-S1/data.txt]

 -0.43 -0.31 -0.61 -0.65 -0.57 -0.65 -1.09 -0.07 -0.54 -0.76 -0.79 -0.82 -0.68 -0.85 -0.71 -0.83 -1.38 -0.08 -0.17 -0.53 -0.49 -0.21 -0.33 -0.28 -0.49 -0.46 -0.46 -0.55 -0.46 -0.58 -0.37 -0.50 -0.62 -0.73 -0.54 -0.49 -0.51 -0.62 -0.78 -0.74 -1.15 -0.73 -1.25 -0.61
 -0.61 -0.32 -1.10 -0.49 -0.54 -0.93 -1.14 -0.88 -0.24 -0.46 -1.02 -0.31 -0.59 -0.56 -0.31 -0.44 -0.88  0.11  0.08 -0.26 -0.04 -0.54 -0.36 -0.22 -0.40 -0.30 -0.55 -0.29 -0.42 -0.19 -0.08  0.11 -0.38 -0.38 -0.12 -0.24 -0.14 -0.19 -0.16 -0.73 -0.59 -0.32 -0.66 -0.29
 -0.86 -1.00 -1.23 -0.29 -0.87 -1.08 -1.09 -1.09 -0.31 -0.43 -1.23 -0.72 -0.84 -0.05 -0.45 -0.64 -0.75  0.00 -0.14  0.26 -0.43 -0.65 -0.63 -0.88 -0.12 -0.62 -0.86  0.19  0.29  0.48 -0.14 -0.37  0.33 -0.22  0.07 -0.26 -0.15 -0.33 -0.47 -0.66  0.08 -0.25 -0.44 -0.08
 -0.71 -0.59 -0.93 -0.49 -0.69 -0.60 -0.70 -0.73 -0.20 -0.54 -0.69 -0.45 -0.79 -0.24 -0.57 -0.52 -0.75  0.15  0.10 -0.00 -0.02 -0.90 -0.78 -0.71 -0.70 -0.78 -0.67 -0.20 -0.14  0.04  0.08  0.12  0.03 -0.47 -0.29 -0.08 -0.34 -0.21 -0.38 -0.70 -0.38 -0.34 -0.41 -0.33
  0.10  0.09 -0.00 -0.02 -0.05  1.51 -1.72  0.29 -2.84 -2.53 -2.16 -2.70 -2.23 -2.31 -2.77 -0.83 -3.31  0.05 -0.07  0.45  1.35  0.23  0.18  0.02  0.03  0.14  1.62 -0.16  0.34  0.14 -0.08  0.03 -0.20  1.40  0.06  1.26  1.67 -2.16 -2.36 -1.86 -2.35 -2.10  0.02 -2.29
  0.37  0.65  0.73  0.10  0.51  0.40  0.45  0.59  0.08  0.23  0.56  0.38  0.44 -0.07  0.25  0.28  0.36  0.43  0.16  0.01  0.12  0.31  0.26  0.41  0.03  0.22  0.21 -0.10 -0.08  0.12  0.05  0.21 -0.09  0.12  0.07  0.13  0.08  0.01  0.27  0.22 -0.03  0.10  0.12  0.02
 -0.34 -0.11 -0.80 -0.13 -0.31 -1.12 -1.46 -0.81 -0.68 -0.39 -0.85 -0.35 -0.49 -0.33 -0.35 -0.91 -1.16 -0.46 -0.15 -0.21 -0.62 -0.47 -0.15 -0.28  0.00 -0.21 -0.99  0.27 -0.23  0.04 -0.11 -0.03 -0.08 -1.01 -0.17 -0.84 -0.94 -0.16 -0.64 -1.09 -0.61 -0.70 -1.54 -1.19
 -0.56 -0.56 -0.83 -0.38 -0.59 -0.38 -0.38 -0.83 -0.26 -0.15 -0.75 -0.10 -0.47 -0.29 -0.17  0.09 -0.19  0.12  0.15  0.23  0.26 -0.67 -0.34 -0.32 -0.40 -0.38 -0.14 -0.24 -0.02 -0.22 -0.07  0.02 -0.31  0.16 -0.10  0.12  0.26  0.25  0.11 -0.27 -0.24  0.05  0.11  0.27
 -0.30 -0.20 -0.21 -0.11 -0.17 -0.23 -0.24 -0.03 -0.13 -0.12 -0.04 -0.27 -0.23 -0.13 -0.19 -0.27 -0.14 -0.08  0.05  0.01 -0.02 -0.10 -0.15 -0.12  0.02 -0.10 -0.13  0.05 -0.00  0.48 -0.01 -0.09 -0.00 -0.08 -0.09 -0.06 -0.09 -0.14 -0.14 -0.20 -0.14 -0.12 -0.18  0.01
 -0.31 -0.15 -0.24 -0.24 -0.26 -0.19 -0.23  0.01  0.11 -0.32 -0.34 -0.14 -0.28 -0.12 -0.32 -0.28 -0.25  0.31  0.10  0.11  0.11  0.05 -0.23  0.00 -0.17 -0.24 -0.08 -0.00 -0.00  0.14 -0.07  0.03 -0.11 -0.03  0.05  0.03  0.19 -0.16  0.08 -0.18 -0.17 -0.14 -0.06  0.12
  0.13 -0.00  0.15 -0.40  0.13  0.05  0.15  0.03  0.03  0.18  0.20  0.15  0.26 -0.50  0.04  0.01  0.13  0.06 -0.14 -0.49 -0.20  0.13  0.15  0.02 -0.47  0.03 -0.03 -0.47 -0.45 -0.64 -0.22 -0.25 -0.45 -0.22 -0.07 -0.17 -0.12 -0.21 -0.07  0.07 -0.36 -0.07 -0.10 -0.11
 -0.28 -0.27 -0.34  0.15 -0.38 -0.09 -0.40  0.12 -0.41 -0.65 -0.52 -0.60 -0.60 -0.44 -0.67 -0.50 -0.61  0.06 -0.17  0.21  0.21  0.05 -0.31 -0.20  0.03 -0.34 -0.00  0.21  0.41  0.53 -0.32 -0.22 -0.03 -0.03 -0.23  0.20  0.38 -0.45 -0.48 -0.34 -0.21 -0.48 -0.18 -0.21
  0.32  0.44  0.71  0.10  0.34  0.36  0.59  0.59  0.06  0.02  0.44  0.20  0.26 -0.02  0.01 -0.09  0.11  0.57  0.12  0.06 -0.04  0.36  0.32  0.26  0.14  0.18  0.15 -0.09 -0.10 -0.14 -0.00  0.07 -0.04 -0.03 -0.12 -0.05 -0.08  0.08  0.09  0.41  0.05  0.03  0.15  0.10
 -0.11 -0.31 -0.41 -0.38 -0.12  0.09 -0.13 -0.54 -0.19 -0.04 -0.27 -0.30 -0.20 -0.18 -0.02  0.12  0.07 -0.45 -0.13 -0.32 -0.03 -0.38 -0.08 -0.29 -0.44 -0.04  0.04 -0.22 -0.13 -0.45  0.07  0.04 -0.18  0.20  0.29  0.03  0.08  0.24  0.04 -0.03 -0.02  0.25  0.10  0.16
 -0.02 -0.01 -0.30  0.05  0.02 -0.34 -0.51 -0.31 -0.45 -0.05 -0.39 -0.08 -0.19 -0.45 -0.14 -0.54 -0.79  0.05  0.07 -0.15 -0.21 -0.17  0.05  0.09 -0.09  0.04 -0.46 -0.05 -0.24 -0.10  0.07  0.02 -0.02 -0.43  0.05 -0.42 -0.46 -0.15 -0.13 -0.45 -0.31 -0.23 -0.89 -0.52
 -0.48 -0.32 -0.83 -1.25 -0.44 -4.13 -1.76 -0.76 -1.26 -0.95 -1.87 -0.99 -1.24 -3.05 -0.88 -3.76 -2.45  0.06  0.04 -1.24 -2.33 -0.25  0.08 -0.13 -1.16 -0.20 -2.91 -0.95 -2.90 -1.10  0.05 -0.06 -0.77 -2.64 -0.23 -2.25 -4.32 -0.57 -0.85 -1.00 -2.67 -0.77 -4.83 -1.18
  0.24  0.43  0.28 -0.58 -0.13 -0.89 -0.29  0.24 -1.10 -0.26  0.04 -0.23 -0.29 -2.25 -1.48 -1.44 -1.36 -0.20  0.10 -0.67 -1.14  0.25  0.13  0.22 -0.73 -0.27 -1.04 -0.73 -1.36 -3.76 -0.62 -0.36 -2.16 -1.91 -2.70 -1.28 -1.35 -0.81 -0.36 -0.44 -1.68 -1.82 -2.41 -1.40
 -0.70 -0.70 -0.70 -0.70 -0.70 -0.70 -0.70 -0.80  0.00  0.00 -0.70  0.00  0.00  0.00  0.00  0.00  0.00  0.00  0.00  0.00  0.00  0.00  0.00  0.00  0.00  0.00  0.00  0.00  0.00  0.00  0.00  0.00  0.00  0.00  0.00  0.00  0.00  0.00  0.00  0.00  0.00  0.00  0.00  0.00
  0.00  0.00  0.00  0.00  0.00  0.00  0.00  0.00 -0.99 -0.99 -0.99 -0.99 -0.99 -0.99 -0.99 -0.99 -0.99  0.00  0.00  0.00  0.00  0.00  0.00  0.00  0.00  0.00  0.00  0.00  0.00  0.00  0.00  0.00  0.00  0.00  0.00  0.00  0.00  0.00  0.00  0.00  0.00  0.00  0.00  0.00
  0.00 -0.11  0.00  0.00  0.00  0.00  0.00  0.00  0.00  0.00  0.00 -0.11  0.00  0.00  0.00  0.00  0.00 -0.51 -0.11 -0.11 -0.11  0.00  0.00 -0.11  0.00  0.00  0.00  0.00  0.00  0.00  0.00 -0.11  0.00  0.00  0.00  0.00  0.00  0.00 -0.11  0.00  0.00  0.00  0.00  0.00
  0.00  0.00 -0.55  0.00  0.00  0.00  0.00  0.00  0.00  0.00  0.00  0.00 -0.55  0.00  0.00  0.00  0.00  0.00  0.00  0.00  0.00 -0.57 -0.55 -0.55 -0.55 -0.55 -0.55  0.00  0.00  0.00  0.00  0.00  0.00  0.00  0.00  0.00  0.00  0.00  0.00 -0.55  0.00  0.00  0.00  0.00
  0.00  0.00  0.00 -0.74  0.00  0.00  0.00  0.00  0.00  0.00  0.00  0.00  0.00 -0.74  0.00  0.00  0.00  0.00  0.00 -0.74  0.00  0.00  0.00  0.00 -0.74  0.00  0.00 -0.74 -0.74 -0.80  0.00  0.00 -0.74  0.00  0.00  0.00  0.00  0.00  0.00  0.00 -0.74  0.00  0.00  0.00
  0.00  0.00  0.00  0.00 -0.23  0.00  0.00  0.00  0.00  0.00  0.00  0.00  0.00  0.00 -0.23  0.00  0.00  0.00  0.00  0.00  0.00  0.00  0.00  0.00  0.00 -0.23  0.00  0.00  0.00  0.00 -0.23 -0.23 -0.23 -0.23 -0.06  0.00  0.00  0.00  0.00  0.00  0.00 -0.23  0.00  0.00
  0.00  0.00  0.00  0.00  0.00 -0.98  0.00  0.00  0.00  0.00  0.00  0.00  0.00  0.00  0.00 -0.98  0.00  0.00  0.00  0.00 -0.98  0.00  0.00  0.00  0.00  0.00 -0.98  0.00 -0.98  0.00  0.00  0.00  0.00 -0.98  0.00 -0.98 -1.00  0.00  0.00  0.00  0.00  0.00 -0.98  0.00
  0.00  0.00  0.00  0.00  0.00  0.00 -0.97  0.00  0.00  0.00  0.00  0.00  0.00  0.00  0.00  0.00 -0.97  0.00  0.00  0.00  0.00  0.00  0.00  0.00  0.00  0.00  0.00  0.00  0.00  0.00  0.00  0.00  0.00  0.00  0.00  0.00  0.00 -0.97 -0.97 -0.97 -0.97 -0.97 -0.97 -0.98
