# Supplementary material for: Perturbation Biology: Inferring Signaling Networks in Cellular Systems
Source: PLoS Comput Biol. 2013 Dec 19;9(12):e1003290. doi: 10.1371/journal.pcbi.1003290 (PMC3868523; doi:10.1371/journal.pcbi.1003290)
Supplement: Data Set S1 — This directory contains all of the SKMEL133 perturbation and protein data analyzed in this paper and is properly formatted to work with the provided version of the BP code. (ZIP) [file pcbi.1003290.s002.zip › DataSet-S1/input.txt]

BPV1_2_FinalMelanomaData
44
25
11
1.00
1.00E-06
5.00
2.00
0
17
0
10
