# Supplementary material for: Perturbation Biology: Inferring Signaling Networks in Cellular Systems
Source: PLoS Comput Biol. 2013 Dec 19;9(12):e1003290. doi: 10.1371/journal.pcbi.1003290 (PMC3868523; doi:10.1371/journal.pcbi.1003290)
Supplement: Data Set S2 — This directory contains all of the models and data analyzed in Supplemental Figure S17. The data in this directory is from a separate study of dedifferentiated liposarcoma from the DDLS8817 cell line. (ZIP) [file pcbi.1003290.s003.zip]

Archive with 2,191 entries (2,175 files):
- DataSet-S2/
- DataSet-S2/.DS_Store
- __MACOSX/
- __MACOSX/DataSet-S2/
- __MACOSX/DataSet-S2/._.DS_Store
- DataSet-S2/BayesianData/
- DataSet-S2/BayesianData/.DS_Store
- __MACOSX/DataSet-S2/BayesianData/
- __MACOSX/DataSet-S2/BayesianData/._.DS_Store
- DataSet-S2/BayesianData/expt_0.txt
- DataSet-S2/BayesianData/expt_1.txt
- DataSet-S2/BayesianData/expt_10.txt
- DataSet-S2/BayesianData/expt_100.txt
- DataSet-S2/BayesianData/expt_101.txt
- DataSet-S2/BayesianData/expt_102.txt
- DataSet-S2/BayesianData/expt_103.txt
- DataSet-S2/BayesianData/expt_104.txt
- DataSet-S2/BayesianData/expt_11.txt
- DataSet-S2/BayesianData/expt_12.txt
- DataSet-S2/BayesianData/expt_13.txt
- DataSet-S2/BayesianData/expt_14.txt
- DataSet-S2/BayesianData/expt_15.txt
- DataSet-S2/BayesianData/expt_16.txt
- DataSet-S2/BayesianData/expt_17.txt
- DataSet-S2/BayesianData/expt_18.txt
- DataSet-S2/BayesianData/expt_19.txt
- DataSet-S2/BayesianData/expt_2.txt
- DataSet-S2/BayesianData/expt_20.txt
- DataSet-S2/BayesianData/expt_21.txt
- DataSet-S2/BayesianData/expt_22.txt
- DataSet-S2/BayesianData/expt_23.txt
- DataSet-S2/BayesianData/expt_24.txt
- DataSet-S2/BayesianData/expt_25.txt
- DataSet-S2/BayesianData/expt_26.txt
- DataSet-S2/BayesianData/expt_27.txt
- DataSet-S2/BayesianData/expt_28.txt
- DataSet-S2/BayesianData/expt_29.txt
- DataSet-S2/BayesianData/expt_3.txt
- DataSet-S2/BayesianData/expt_30.txt
- DataSet-S2/BayesianData/expt_31.txt
- DataSet-S2/BayesianData/expt_32.txt
- DataSet-S2/BayesianData/expt_33.txt
- DataSet-S2/BayesianData/expt_34.txt
- DataSet-S2/BayesianData/expt_35.txt
- DataSet-S2/BayesianData/expt_36.txt
- DataSet-S2/BayesianData/expt_37.txt
- DataSet-S2/BayesianData/expt_38.txt
- DataSet-S2/BayesianData/expt_39.txt
- DataSet-S2/BayesianData/expt_4.txt
- DataSet-S2/BayesianData/expt_40.txt
- DataSet-S2/BayesianData/expt_41.txt
- DataSet-S2/BayesianData/expt_42.txt
- DataSet-S2/BayesianData/expt_43.txt
- DataSet-S2/BayesianData/expt_44.txt
- DataSet-S2/BayesianData/expt_45.txt
- DataSet-S2/BayesianData/expt_46.txt
- DataSet-S2/BayesianData/expt_47.txt
- DataSet-S2/BayesianData/expt_48.txt
- DataSet-S2/BayesianData/expt_49.txt
- DataSet-S2/BayesianData/expt_5.txt
- DataSet-S2/BayesianData/expt_50.txt
- DataSet-S2/BayesianData/expt_51.txt
- DataSet-S2/BayesianData/expt_52.txt
- DataSet-S2/BayesianData/expt_53.txt
- DataSet-S2/BayesianData/expt_54.txt
- DataSet-S2/BayesianData/expt_55.txt
- DataSet-S2/BayesianData/expt_56.txt
- DataSet-S2/BayesianData/expt_57.txt
- DataSet-S2/BayesianData/expt_58.txt
- DataSet-S2/BayesianData/expt_59.txt
- DataSet-S2/BayesianData/expt_6.txt
- DataSet-S2/BayesianData/expt_60.txt
- DataSet-S2/BayesianData/expt_61.txt
- DataSet-S2/BayesianData/expt_62.txt
- DataSet-S2/BayesianData/expt_63.txt
- DataSet-S2/BayesianData/expt_64.txt
- DataSet-S2/BayesianData/expt_65.txt
- DataSet-S2/BayesianData/expt_66.txt
- DataSet-S2/BayesianData/expt_67.txt
- DataSet-S2/BayesianData/expt_68.txt
- DataSet-S2/BayesianData/expt_69.txt
- DataSet-S2/BayesianData/expt_7.txt
- DataSet-S2/BayesianData/expt_70.txt
- DataSet-S2/BayesianData/expt_71.txt
- DataSet-S2/BayesianData/expt_72.txt
- DataSet-S2/BayesianData/expt_73.txt
- DataSet-S2/BayesianData/expt_74.txt
- DataSet-S2/BayesianData/expt_75.txt
- DataSet-S2/BayesianData/expt_76.txt
- DataSet-S2/BayesianData/expt_77.txt
- DataSet-S2/BayesianData/expt_78.txt
- DataSet-S2/BayesianData/expt_79.txt
- DataSet-S2/BayesianData/expt_8.txt
- DataSet-S2/BayesianData/expt_80.txt
- DataSet-S2/BayesianData/expt_81.txt
- DataSet-S2/BayesianData/expt_82.txt
- DataSet-S2/BayesianData/expt_83.txt
- DataSet-S2/BayesianData/expt_84.txt
- DataSet-S2/BayesianData/expt_85.txt
- DataSet-S2/BayesianData/expt_86.txt
- DataSet-S2/BayesianData/expt_87.txt
- DataSet-S2/BayesianData/expt_88.txt
- DataSet-S2/BayesianData/expt_89.txt
- DataSet-S2/BayesianData/expt_9.txt
- DataSet-S2/BayesianData/expt_90.txt
- DataSet-S2/BayesianData/expt_91.txt
- DataSet-S2/BayesianData/expt_92.txt
- DataSet-S2/BayesianData/expt_93.txt
- DataSet-S2/BayesianData/expt_94.txt
- DataSet-S2/BayesianData/expt_95.txt
- DataSet-S2/BayesianData/expt_96.txt
- DataSet-S2/BayesianData/expt_97.txt
- DataSet-S2/BayesianData/expt_98.txt
- DataSet-S2/BayesianData/expt_99.txt
- DataSet-S2/BayesianData/input.priornetwork
- __MACOSX/DataSet-S2/BayesianData/._input.priornetwork
- DataSet-S2/BayesianData/pertdata.filelist
- DataSet-S2/BayesianData/Results.confidences
- DataSet-S2/BayesianData/Results.network1
- DataSet-S2/BayesianData/Results.network10
- DataSet-S2/BayesianData/Results.network100
- DataSet-S2/BayesianData/Results.network11
- DataSet-S2/BayesianData/Results.network12
- DataSet-S2/BayesianData/Results.network13
- DataSet-S2/BayesianData/Results.network14
- DataSet-S2/BayesianData/Results.network15
- DataSet-S2/BayesianData/Results.network16
- DataSet-S2/BayesianData/Results.network17
- DataSet-S2/BayesianData/Results.network18
- DataSet-S2/BayesianData/Results.network19
- DataSet-S2/BayesianData/Results.network2
- DataSet-S2/BayesianData/Results.network20
- DataSet-S2/BayesianData/Results.network21
- DataSet-S2/BayesianData/Results.network22
- DataSet-S2/BayesianData/Results.network23
- DataSet-S2/BayesianData/Results.network24
- DataSet-S2/BayesianData/Results.network25
- DataSet-S2/BayesianData/Results.network26
- DataSet-S2/BayesianData/Results.network27
- DataSet-S2/BayesianData/Results.network28
- DataSet-S2/BayesianData/Results.network29
- DataSet-S2/BayesianData/Results.network3
- DataSet-S2/BayesianData/Results.network30
- DataSet-S2/BayesianData/Results.network31
- DataSet-S2/BayesianData/Results.network32
- DataSet-S2/BayesianData/Results.network33
- DataSet-S2/BayesianData/Results.network34
- DataSet-S2/BayesianData/Results.network35
- DataSet-S2/BayesianData/Results.network36
- DataSet-S2/BayesianData/Results.network37
- DataSet-S2/BayesianData/Results.network38
- DataSet-S2/BayesianData/Results.network39
- DataSet-S2/BayesianData/Results.network4
- DataSet-S2/BayesianData/Results.network40
- DataSet-S2/BayesianData/Results.network41
- DataSet-S2/BayesianData/Results.network42
- DataSet-S2/BayesianData/Results.network43
- DataSet-S2/BayesianData/Results.network44
- DataSet-S2/BayesianData/Results.network45
- DataSet-S2/BayesianData/Results.network46
- DataSet-S2/BayesianData/Results.network47
- DataSet-S2/BayesianData/Results.network48
- DataSet-S2/BayesianData/Results.network49
- DataSet-S2/BayesianData/Results.network5
- DataSet-S2/BayesianData/Results.network50
- DataSet-S2/BayesianData/Results.network51
- DataSet-S2/BayesianData/Results.network52
- DataSet-S2/BayesianData/Results.network53
- DataSet-S2/BayesianData/Results.network54
- DataSet-S2/BayesianData/Results.network55
- DataSet-S2/BayesianData/Results.network56
- DataSet-S2/BayesianData/Results.network57
- DataSet-S2/BayesianData/Results.network58
- DataSet-S2/BayesianData/Results.network59
- DataSet-S2/BayesianData/Results.network6
- DataSet-S2/BayesianData/Results.network60
- DataSet-S2/BayesianData/Results.network61
- DataSet-S2/BayesianData/Results.network62
- DataSet-S2/BayesianData/Results.network63
- DataSet-S2/BayesianData/Results.network64
- DataSet-S2/BayesianData/Results.network65
- DataSet-S2/BayesianData/Results.network66
- DataSet-S2/BayesianData/Results.network67
- DataSet-S2/BayesianData/Results.network68
- DataSet-S2/BayesianData/Results.network69
- DataSet-S2/BayesianData/Results.network7
- DataSet-S2/BayesianData/Results.network70
- DataSet-S2/BayesianData/Results.network71
- DataSet-S2/BayesianData/Results.network72
- DataSet-S2/BayesianData/Results.network73
- DataSet-S2/BayesianData/Results.network74
- DataSet-S2/BayesianData/Results.network75
- DataSet-S2/BayesianData/Results.network76
- DataSet-S2/BayesianData/Results.network77
- DataSet-S2/BayesianData/Results.network78
- DataSet-S2/BayesianData/Results.network79
- DataSet-S2/BayesianData/Results.network8
- DataSet-S2/BayesianData/Results.network80
- DataSet-S2/BayesianData/Results.network81
- DataSet-S2/BayesianData/Results.network82
- DataSet-S2/BayesianData/Results.network83
- DataSet-S2/BayesianData/Results.network84
- DataSet-S2/BayesianData/Results.network85
- DataSet-S2/BayesianData/Results.network86
- DataSet-S2/BayesianData/Results.network87
- DataSet-S2/BayesianData/Results.network88
- DataSet-S2/BayesianData/Results.network89
- DataSet-S2/BayesianData/Results.network9
- DataSet-S2/BayesianData/Results.network90
- DataSet-S2/BayesianData/Results.network91
- DataSet-S2/BayesianData/Results.network92
- DataSet-S2/BayesianData/Results.network93
- DataSet-S2/BayesianData/Results.network94
- DataSet-S2/BayesianData/Results.network95
- DataSet-S2/BayesianData/Results.network96
- DataSet-S2/BayesianData/Results.network97
- DataSet-S2/BayesianData/Results.network98
- DataSet-S2/BayesianData/Results.network99
- DataSet-S2/BayesianData/specfile.txt
- __MACOSX/DataSet-S2/BayesianData/._specfile.txt
- DataSet-S2/BayesianData/varstatus.txt
- DataSet-S2/Bayesianmodels/
- DataSet-S2/Bayesianmodels/Model_1.txt
- DataSet-S2/Bayesianmodels/Model_10.txt
- DataSet-S2/Bayesianmodels/Model_100.txt
- DataSet-S2/Bayesianmodels/Model_11.txt
- DataSet-S2/Bayesianmodels/Model_12.txt
- DataSet-S2/Bayesianmodels/Model_13.txt
- DataSet-S2/Bayesianmodels/Model_14.txt
- DataSet-S2/Bayesianmodels/Model_15.txt
- DataSet-S2/Bayesianmodels/Model_16.txt
- DataSet-S2/Bayesianmodels/Model_17.txt
- DataSet-S2/Bayesianmodels/Model_18.txt
- DataSet-S2/Bayesianmodels/Model_19.txt
- DataSet-S2/Bayesianmodels/Model_2.txt
- DataSet-S2/Bayesianmodels/Model_20.txt
- DataSet-S2/Bayesianmodels/Model_21.txt
- DataSet-S2/Bayesianmodels/Model_22.txt
- DataSet-S2/Bayesianmodels/Model_23.txt
- DataSet-S2/Bayesianmodels/Model_24.txt
- DataSet-S2/Bayesianmodels/Model_25.txt
- DataSet-S2/Bayesianmodels/Model_26.txt
- DataSet-S2/Bayesianmodels/Model_27.txt
- DataSet-S2/Bayesianmodels/Model_28.txt
- DataSet-S2/Bayesianmodels/Model_29.txt
- DataSet-S2/Bayesianmodels/Model_3.txt
- DataSet-S2/Bayesianmodels/Model_30.txt
- DataSet-S2/Bayesianmodels/Model_31.txt
- DataSet-S2/Bayesianmodels/Model_32.txt
- DataSet-S2/Bayesianmodels/Model_33.txt
- DataSet-S2/Bayesianmodels/Model_34.txt
- DataSet-S2/Bayesianmodels/Model_35.txt
- DataSet-S2/Bayesianmodels/Model_36.txt
- DataSet-S2/Bayesianmodels/Model_37.txt
- DataSet-S2/Bayesianmodels/Model_38.txt
- DataSet-S2/Bayesianmodels/Model_39.txt
- DataSet-S2/Bayesianmodels/Model_4.txt
- DataSet-S2/Bayesianmodels/Model_40.txt
- DataSet-S2/Bayesianmodels/Model_41.txt
- DataSet-S2/Bayesianmodels/Model_42.txt
- DataSet-S2/Bayesianmodels/Model_43.txt
- DataSet-S2/Bayesianmodels/Model_44.txt
- DataSet-S2/Bayesianmodels/Model_45.txt
- DataSet-S2/Bayesianmodels/Model_46.txt
- DataSet-S2/Bayesianmodels/Model_47.txt
- DataSet-S2/Bayesianmodels/Model_48.txt
- DataSet-S2/Bayesianmodels/Model_49.txt
- DataSet-S2/Bayesianmodels/Model_5.txt
- DataSet-S2/Bayesianmodels/Model_50.txt
- DataSet-S2/Bayesianmodels/Model_51.txt
- DataSet-S2/Bayesianmodels/Model_52.txt
- DataSet-S2/Bayesianmodels/Model_53.txt
- DataSet-S2/Bayesianmodels/Model_54.txt
- DataSet-S2/Bayesianmodels/Model_55.txt
- DataSet-S2/Bayesianmodels/Model_56.txt
- DataSet-S2/Bayesianmodels/Model_57.txt
- DataSet-S2/Bayesianmodels/Model_58.txt
- DataSet-S2/Bayesianmodels/Model_59.txt
- DataSet-S2/Bayesianmodels/Model_6.txt
- DataSet-S2/Bayesianmodels/Model_60.txt
- DataSet-S2/Bayesianmodels/Model_61.txt
- DataSet-S2/Bayesianmodels/Model_62.txt
- DataSet-S2/Bayesianmodels/Model_63.txt
- DataSet-S2/Bayesianmodels/Model_64.txt
- DataSet-S2/Bayesianmodels/Model_65.txt
- DataSet-S2/Bayesianmodels/Model_66.txt
- DataSet-S2/Bayesianmodels/Model_67.txt
- DataSet-S2/Bayesianmodels/Model_68.txt
- DataSet-S2/Bayesianmodels/Model_69.txt
- DataSet-S2/Bayesianmodels/Model_7.txt
- DataSet-S2/Bayesianmodels/Model_70.txt
- DataSet-S2/Bayesianmodels/Model_71.txt
- DataSet-S2/Bayesianmodels/Model_72.txt
- DataSet-S2/Bayesianmodels/Model_73.txt
- DataSet-S2/Bayesianmodels/Model_74.txt
- DataSet-S2/Bayesianmodels/Model_75.txt
- DataSet-S2/Bayesianmodels/Model_76.txt
- DataSet-S2/Bayesianmodels/Model_77.txt
- DataSet-S2/Bayesianmodels/Model_78.txt
- DataSet-S2/Bayesianmodels/Model_79.txt
[truncated: 1,891 more entries]
