# Supplementary material for: Perturbation Biology: Inferring Signaling Networks in Cellular Systems
Source: PLoS Comput Biol. 2013 Dec 19;9(12):e1003290. doi: 10.1371/journal.pcbi.1003290 (PMC3868523; doi:10.1371/journal.pcbi.1003290)
Supplement: Data Set S2 — This directory contains all of the models and data analyzed in Supplemental Figure S17. The data in this directory is from a separate study of dedifferentiated liposarcoma from the DDLS8817 cell line. (ZIP) [file pcbi.1003290.s003.zip › DataSet-S2/BayesianData/expt_93.txt]

AKT_pS473	EGFR_pY992	GSK3a_b_pS21	IGFRb	MAPK_pT202	MEK1_2_pS217	PKCa_pS657	Rb_pS807	S6_pS235	SRC_pY527	STAT3_pY705	X4EBP1_pS65	aAKT	aCDK4	aEGFR	aERK	aHDAC	aIGFR	aMEK	aMET	aPDGFR	aPI3K	aPKCd	aSRC	aSTAT3	amTOR	p70S6K_pT389	viability	
0.19	-0.32	0.62	-0.20	0.20	0.18	-0.37	0.30	0.87	0.09	-0.11	0.28	0.00	-1.00	0.00	0.00	0.00	0.00	0.00	0.00	0.00	0.00	0.00	0.00	-1.00	0.00	0.63	0.00
