# Supplementary material for: Perturbation Biology: Inferring Signaling Networks in Cellular Systems
Source: PLoS Comput Biol. 2013 Dec 19;9(12):e1003290. doi: 10.1371/journal.pcbi.1003290 (PMC3868523; doi:10.1371/journal.pcbi.1003290)
Supplement: Data Set S2 — This directory contains all of the models and data analyzed in Supplemental Figure S17. The data in this directory is from a separate study of dedifferentiated liposarcoma from the DDLS8817 cell line. (ZIP) [file pcbi.1003290.s003.zip › DataSet-S2/BayesianData/input.priornetwork]

aEGFR --> EGFR_pY992
aSRC --> SRC_pY527
aPKCd --> PKCa_pS657
AKT_pS473 --> GSK3a_b_pS21
AKT_pS473 --> STAT3_pY705
aSTAT3 --> STAT3_pY705
amTOR --> X4EBP1_pS65
AKT_pS473 --> X4EBP1_pS65
aPI3K --> AKT_pS473
aAKT --> AKT_pS473
SRC_pY527 --> AKT_pS473
IGFRb --> AKT_pS473
aPDGFR --> AKT_pS473
MAPK_pT202 --> viability
S6_pS235 --> viability
Rb_pS807 --> viability
STAT3_pY705 --> viability
X4EBP1_pS65 --> viability
MAPK_pT202 --> p70S6K_pT389
PKCa_pS657 --> p70S6K_pT389
AKT_pS473 --> p70S6K_pT389
aIGFR --> IGFRb
EGFR_pY992 --> MEK1_2_pS217
IGFRb --> MEK1_2_pS217
SRC_pY527 --> MEK1_2_pS217
aMET --> MEK1_2_pS217
p70S6K_pT389 --> S6_pS235
MEK1_2_pS217 --> MAPK_pT202
aERK --> MAPK_pT202
aCDK4 --> Rb_pS807
aHDAC --> Rb_pS807
AKT_pS473 --> Rb_pS807
GSK3a_b_pS21 --> Rb_pS807
