# Supplementary material for: Perturbation Biology: Inferring Signaling Networks in Cellular Systems
Source: PLoS Comput Biol. 2013 Dec 19;9(12):e1003290. doi: 10.1371/journal.pcbi.1003290 (PMC3868523; doi:10.1371/journal.pcbi.1003290)
Supplement: Data Set S2 — This directory contains all of the models and data analyzed in Supplemental Figure S17. The data in this directory is from a separate study of dedifferentiated liposarcoma from the DDLS8817 cell line. (ZIP) [file pcbi.1003290.s003.zip › DataSet-S2/BayesianData/pertdata.filelist]

expt_0.txt	aIGFR
expt_1.txt	aAKT	aIGFR
expt_2.txt	aERK	aIGFR
expt_3.txt	aEGFR	aIGFR
expt_4.txt	aHDAC	aIGFR
expt_5.txt	aIGFR	aPDGFR
expt_6.txt	aIGFR	aPI3K
expt_7.txt	aIGFR	amTOR
expt_8.txt	aIGFR	aPKCd
expt_9.txt	aCDK4	aIGFR
expt_10.txt	aIGFR	aMEK
expt_11.txt	aIGFR	aSRC
expt_12.txt	aIGFR	aSTAT3
expt_13.txt	aIGFR	aMET
expt_14.txt	aAKT
expt_15.txt	aAKT	aERK
expt_16.txt	aAKT	aEGFR
expt_17.txt	aAKT	aHDAC
expt_18.txt	aAKT	aPDGFR
expt_19.txt	aAKT	aPI3K
expt_20.txt	aAKT	amTOR
expt_21.txt	aAKT	aPKCd
expt_22.txt	aAKT	aCDK4
expt_23.txt	aAKT	aMEK
expt_24.txt	aAKT	aSRC
expt_25.txt	aAKT	aSTAT3
expt_26.txt	aAKT	aMET
expt_27.txt	aERK
expt_28.txt	aEGFR	aERK
expt_29.txt	aERK	aHDAC
expt_30.txt	aERK	aPDGFR
expt_31.txt	aERK	aPI3K
expt_32.txt	aERK	amTOR
expt_33.txt	aERK	aPKCd
expt_34.txt	aCDK4	aERK
expt_35.txt	aERK	aMEK
expt_36.txt	aERK	aSRC
expt_37.txt	aERK	aSTAT3
expt_38.txt	aERK	aMET
expt_39.txt	aEGFR
expt_40.txt	aEGFR	aHDAC
expt_41.txt	aEGFR	aPDGFR
expt_42.txt	aEGFR	aPI3K
expt_43.txt	aEGFR	amTOR
expt_44.txt	aEGFR	aPKCd
expt_45.txt	aCDK4	aEGFR
expt_46.txt	aEGFR	aMEK
expt_47.txt	aEGFR	aSRC
expt_48.txt	aEGFR	aSTAT3
expt_49.txt	aEGFR	aMET
expt_50.txt	aHDAC
expt_51.txt	aHDAC	aPDGFR
expt_52.txt	aHDAC	aPI3K
expt_53.txt	aHDAC	amTOR
expt_54.txt	aHDAC	aPKCd
expt_55.txt	aCDK4	aHDAC
expt_56.txt	aHDAC	aMEK
expt_57.txt	aHDAC	aSRC
expt_58.txt	aHDAC	aSTAT3
expt_59.txt	aHDAC	aMET
expt_60.txt	aPDGFR
expt_61.txt	aPDGFR	aPI3K
expt_62.txt	aPDGFR	amTOR
expt_63.txt	aPDGFR	aPKCd
expt_64.txt	aCDK4	aPDGFR
expt_65.txt	aMEK	aPDGFR
expt_66.txt	aPDGFR	aSRC
expt_67.txt	aPDGFR	aSTAT3
expt_68.txt	aMET	aPDGFR
expt_69.txt	aPI3K
expt_70.txt	aPI3K	amTOR
expt_71.txt	aPI3K	aPKCd
expt_72.txt	aCDK4	aPI3K
expt_73.txt	aMEK	aPI3K
expt_74.txt	aPI3K	aSRC
expt_75.txt	aPI3K	aSTAT3
expt_76.txt	aMET	aPI3K
expt_77.txt	amTOR
expt_78.txt	aPKCd	amTOR
expt_79.txt	aCDK4	amTOR
expt_80.txt	aMEK	amTOR
expt_81.txt	aSRC	amTOR
expt_82.txt	aSTAT3	amTOR
expt_83.txt	aMET	amTOR
expt_84.txt	aPKCd
expt_85.txt	aCDK4	aPKCd
expt_86.txt	aMEK	aPKCd
expt_87.txt	aPKCd	aSRC
expt_88.txt	aPKCd	aSTAT3
expt_89.txt	aMET	aPKCd
expt_90.txt	aCDK4
expt_91.txt	aCDK4	aMEK
expt_92.txt	aCDK4	aSRC
expt_93.txt	aCDK4	aSTAT3
expt_94.txt	aCDK4	aMET
expt_95.txt	aMEK
expt_96.txt	aMEK	aSRC
expt_97.txt	aMEK	aSTAT3
expt_98.txt	aMEK	aMET
expt_99.txt	aSRC
expt_100.txt	aSRC	aSTAT3
expt_101.txt	aMET	aSRC
expt_102.txt	aSTAT3
expt_103.txt	aMET	aSTAT3
expt_104.txt	aMET
