# Supplementary material for: Perturbation Biology: Inferring Signaling Networks in Cellular Systems
Source: PLoS Comput Biol. 2013 Dec 19;9(12):e1003290. doi: 10.1371/journal.pcbi.1003290 (PMC3868523; doi:10.1371/journal.pcbi.1003290)
Supplement: Data Set S2 — This directory contains all of the models and data analyzed in Supplemental Figure S17. The data in this directory is from a separate study of dedifferentiated liposarcoma from the DDLS8817 cell line. (ZIP) [file pcbi.1003290.s003.zip › DataSet-S2/BayesianData/Results.network6]

# Score BDe 5.0
# Prior EdgePenalty fraction 0.0
# data DataPointPerLine expt_0.txt
# Intervention aIGFR
# data DataPointPerLine expt_1.txt
# Intervention aAKT aIGFR
# data DataPointPerLine expt_2.txt
# Intervention aERK aIGFR
# data DataPointPerLine expt_3.txt
# Intervention aEGFR aIGFR
# data DataPointPerLine expt_4.txt
# Intervention aHDAC aIGFR
# data DataPointPerLine expt_5.txt
# Intervention aIGFR aPDGFR
# data DataPointPerLine expt_6.txt
# Intervention aIGFR aPI3K
# data DataPointPerLine expt_7.txt
# Intervention aIGFR amTOR
# data DataPointPerLine expt_8.txt
# Intervention aIGFR aPKCd
# data DataPointPerLine expt_9.txt
# Intervention aCDK4 aIGFR
# data DataPointPerLine expt_10.txt
# Intervention aIGFR aMEK
# data DataPointPerLine expt_11.txt
# Intervention aIGFR aSRC
# data DataPointPerLine expt_12.txt
# Intervention aIGFR aSTAT3
# data DataPointPerLine expt_13.txt
# Intervention aIGFR aMET
# data DataPointPerLine expt_14.txt
# Intervention aAKT
# data DataPointPerLine expt_15.txt
# Intervention aAKT aERK
# data DataPointPerLine expt_16.txt
# Intervention aAKT aEGFR
# data DataPointPerLine expt_17.txt
# Intervention aAKT aHDAC
# data DataPointPerLine expt_18.txt
# Intervention aAKT aPDGFR
# data DataPointPerLine expt_19.txt
# Intervention aAKT aPI3K
# data DataPointPerLine expt_20.txt
# Intervention aAKT amTOR
# data DataPointPerLine expt_21.txt
# Intervention aAKT aPKCd
# data DataPointPerLine expt_22.txt
# Intervention aAKT aCDK4
# data DataPointPerLine expt_23.txt
# Intervention aAKT aMEK
# data DataPointPerLine expt_24.txt
# Intervention aAKT aSRC
# data DataPointPerLine expt_25.txt
# Intervention aAKT aSTAT3
# data DataPointPerLine expt_26.txt
# Intervention aAKT aMET
# data DataPointPerLine expt_27.txt
# Intervention aERK
# data DataPointPerLine expt_28.txt
# Intervention aEGFR aERK
# data DataPointPerLine expt_29.txt
# Intervention aERK aHDAC
# data DataPointPerLine expt_30.txt
# Intervention aERK aPDGFR
# data DataPointPerLine expt_31.txt
# Intervention aERK aPI3K
# data DataPointPerLine expt_32.txt
# Intervention aERK amTOR
# data DataPointPerLine expt_33.txt
# Intervention aERK aPKCd
# data DataPointPerLine expt_34.txt
# Intervention aCDK4 aERK
# data DataPointPerLine expt_35.txt
# Intervention aERK aMEK
# data DataPointPerLine expt_36.txt
# Intervention aERK aSRC
# data DataPointPerLine expt_37.txt
# Intervention aERK aSTAT3
# data DataPointPerLine expt_38.txt
# Intervention aERK aMET
# data DataPointPerLine expt_39.txt
# Intervention aEGFR
# data DataPointPerLine expt_40.txt
# Intervention aEGFR aHDAC
# data DataPointPerLine expt_41.txt
# Intervention aEGFR aPDGFR
# data DataPointPerLine expt_42.txt
# Intervention aEGFR aPI3K
# data DataPointPerLine expt_43.txt
# Intervention aEGFR amTOR
# data DataPointPerLine expt_44.txt
# Intervention aEGFR aPKCd
# data DataPointPerLine expt_45.txt
# Intervention aCDK4 aEGFR
# data DataPointPerLine expt_46.txt
# Intervention aEGFR aMEK
# data DataPointPerLine expt_47.txt
# Intervention aEGFR aSRC
# data DataPointPerLine expt_48.txt
# Intervention aEGFR aSTAT3
# data DataPointPerLine expt_49.txt
# Intervention aEGFR aMET
# data DataPointPerLine expt_50.txt
# Intervention aHDAC
# data DataPointPerLine expt_51.txt
# Intervention aHDAC aPDGFR
# data DataPointPerLine expt_52.txt
# Intervention aHDAC aPI3K
# data DataPointPerLine expt_53.txt
# Intervention aHDAC amTOR
# data DataPointPerLine expt_54.txt
# Intervention aHDAC aPKCd
# data DataPointPerLine expt_55.txt
# Intervention aCDK4 aHDAC
# data DataPointPerLine expt_56.txt
# Intervention aHDAC aMEK
# data DataPointPerLine expt_57.txt
# Intervention aHDAC aSRC
# data DataPointPerLine expt_58.txt
# Intervention aHDAC aSTAT3
# data DataPointPerLine expt_59.txt
# Intervention aHDAC aMET
# data DataPointPerLine expt_60.txt
# Intervention aPDGFR
# data DataPointPerLine expt_61.txt
# Intervention aPDGFR aPI3K
# data DataPointPerLine expt_62.txt
# Intervention aPDGFR amTOR
# data DataPointPerLine expt_63.txt
# Intervention aPDGFR aPKCd
# data DataPointPerLine expt_64.txt
# Intervention aCDK4 aPDGFR
# data DataPointPerLine expt_65.txt
# Intervention aMEK aPDGFR
# data DataPointPerLine expt_66.txt
# Intervention aPDGFR aSRC
# data DataPointPerLine expt_67.txt
# Intervention aPDGFR aSTAT3
# data DataPointPerLine expt_68.txt
# Intervention aMET aPDGFR
# data DataPointPerLine expt_69.txt
# Intervention aPI3K
# data DataPointPerLine expt_70.txt
# Intervention aPI3K amTOR
# data DataPointPerLine expt_71.txt
# Intervention aPI3K aPKCd
# data DataPointPerLine expt_72.txt
# Intervention aCDK4 aPI3K
# data DataPointPerLine expt_73.txt
# Intervention aMEK aPI3K
# data DataPointPerLine expt_74.txt
# Intervention aPI3K aSRC
# data DataPointPerLine expt_75.txt
# Intervention aPI3K aSTAT3
# data DataPointPerLine expt_76.txt
# Intervention aMET aPI3K
# data DataPointPerLine expt_77.txt
# Intervention amTOR
# data DataPointPerLine expt_78.txt
# Intervention aPKCd amTOR
# data DataPointPerLine expt_79.txt
# Intervention aCDK4 amTOR
# data DataPointPerLine expt_80.txt
# Intervention aMEK amTOR
# data DataPointPerLine expt_81.txt
# Intervention aSRC amTOR
# data DataPointPerLine expt_82.txt
# Intervention aSTAT3 amTOR
# data DataPointPerLine expt_83.txt
# Intervention aMET amTOR
# data DataPointPerLine expt_84.txt
# Intervention aPKCd
# data DataPointPerLine expt_85.txt
# Intervention aCDK4 aPKCd
# data DataPointPerLine expt_86.txt
# Intervention aMEK aPKCd
# data DataPointPerLine expt_87.txt
# Intervention aPKCd aSRC
# data DataPointPerLine expt_88.txt
# Intervention aPKCd aSTAT3
# data DataPointPerLine expt_89.txt
# Intervention aMET aPKCd
# data DataPointPerLine expt_90.txt
# Intervention aCDK4
# data DataPointPerLine expt_91.txt
# Intervention aCDK4 aMEK
# data DataPointPerLine expt_92.txt
# Intervention aCDK4 aSRC
# data DataPointPerLine expt_93.txt
# Intervention aCDK4 aSTAT3
# data DataPointPerLine expt_94.txt
# Intervention aCDK4 aMET
# data DataPointPerLine expt_95.txt
# Intervention aMEK
# data DataPointPerLine expt_96.txt
# Intervention aMEK aSRC
# data DataPointPerLine expt_97.txt
# Intervention aMEK aSTAT3
# data DataPointPerLine expt_98.txt
# Intervention aMEK aMET
# data DataPointPerLine expt_99.txt
# Intervention aSRC
# data DataPointPerLine expt_100.txt
# Intervention aSRC aSTAT3
# data DataPointPerLine expt_101.txt
# Intervention aMET aSRC
# data DataPointPerLine expt_102.txt
# Intervention aSTAT3
# data DataPointPerLine expt_103.txt
# Intervention aMET aSTAT3
# data DataPointPerLine expt_104.txt
# Intervention aMET
# aAKT ROOT
# aCDK4 ROOT
# aEGFR ROOT
# aERK ROOT
# aHDAC ROOT
# aIGFR ROOT
# aMEK ROOT
# aMET ROOT
# aPDGFR ROOT
# aPI3K ROOT
# aPKCd ROOT
# aSRC ROOT
# aSTAT3 ROOT
# amTOR ROOT
# viability LEAF
# DiscretizationBuckets 3 HARD BYDISTANCE
# Constraint ParentMaximum 5
# Algorithm GreedyHillClimbing restarts=5
# Modifier AddRemoveReverse WithExchangeParent
# Initial Network input.priornetwork
#-------------------------------
aAKT --> AKT_pS473
aIGFR --> AKT_pS473
p70S6K_pT389 --> AKT_pS473
MEK1_2_pS217 --> EGFR_pY992
aAKT --> EGFR_pY992
SRC_pY527 --> GSK3a_b_pS21
X4EBP1_pS65 --> GSK3a_b_pS21
aEGFR --> IGFRb
aIGFR --> IGFRb
MEK1_2_pS217 --> MAPK_pT202
aMEK --> MAPK_pT202
PKCa_pS657 --> MEK1_2_pS217
X4EBP1_pS65 --> MEK1_2_pS217
IGFRb --> PKCa_pS657
aCDK4 --> PKCa_pS657
aHDAC --> PKCa_pS657
X4EBP1_pS65 --> Rb_pS807
aCDK4 --> Rb_pS807
aMEK --> Rb_pS807
aMET --> Rb_pS807
aMET --> S6_pS235
p70S6K_pT389 --> S6_pS235
AKT_pS473 --> SRC_pY527
MEK1_2_pS217 --> SRC_pY527
IGFRb --> STAT3_pY705
MEK1_2_pS217 --> STAT3_pY705
IGFRb --> X4EBP1_pS65
MAPK_pT202 --> p70S6K_pT389
aMET --> p70S6K_pT389
aMEK --> viability
amTOR --> viability
aERK
aPDGFR
aPI3K
aPKCd
aSRC
aSTAT3
